# Supplementary material for: CNV-CH: A Convex Hull Based Segmentation Approach to Detect Copy Number Variations (CNV) Using Next-Generation Sequencing Data
Source: PLoS One. 2015 Aug 20;10(8):e0135895. doi: 10.1371/journal.pone.0135895 (PMC4546278; doi:10.1371/journal.pone.0135895)
Supplement: S1 Table — The table includes data for both high and low coverage samples. (XLSX) [file pone.0135895.s001.xlsx]

## Sheet: HighCoverage
CNV-CH: A convex hull based segmentation approach to detect copy number variations (CNV) using next-generation sequencing data In our study, we considered chromosome 20 of human genome sequence data, which were based on deep coverage whole genome DNA sequencing on two family trios in the CEPH Utah and HapMap sample collections (http://www.1000genomes.org). All sequence reads were mapped against t…
NA12878			NA12891			NA12892			NA19240			NA19238			NA19239
Start Coordinate	Stop Coordinate	Size (bp)	Start Coordinate	Stop Coordinate	Size (bp)	Start Coordinate	Stop Coordinate	Size (bp)	Start Coordinate	Stop Coordinate	Size (bp)	Start Coordinate	Stop Coordinate	Size (bp)	Start Coordinate	Stop Coordinate	Size (bp)
126747	130573	3826	357706	363706	6000	89562	95562	6000	6476	11943	5467	89562	95562	6000	89562	95562	6000
230555	253002	22447	373433	376496	3063	209000	209713	713	17408	61306	43898	126747	130573	3826	136107	138464	2357
296230	299242	3012	417285	418579	1294	296230	299242	3012	180658	206838	26180	209000	209713	713	308476	311925	3449
347401	350900	3499	540125	542883	2758	755914	772136	16222	296230	299242	3012	230555	253002	22447	318150	325226	7076
373433	376496	3063	832182	845614	13432	894802	907340	12538	366139	369960	3821	284074	289362	5288	347401	350900	3499
573906	575159	1253	1084251	1098055	13804	1339436	1394176	54740	373433	376496	3063	296230	299242	3012	366139	369960	3821
894802	907340	12538	1210647	1233150	22503	1554273	1593258	38985	476959	521813	44854	308476	311925	3449	373433	376496	3063
1126040	1130540	4500	1339436	1394176	54740	1632768	1665764	32996	558660	569311	10651	357706	363706	6000	417285	418579	1294
1186750	1189117	2367	1830954	1831914	960	1936275	1938689	2414	572524	573268	744	366139	369960	3821	558660	569311	10651
1210647	1233150	22503	2019935	2052744	32809	2167232	2280392	113160	704352	746851	42499	373433	376496	3063	572524	573268	744
1333239	1336576	3337	2090553	2094254	3701	2286500	2369743	83243	823913	834002	10089	397928	411842	13914	634314	638325	4011
1339436	1394176	54740	2575662	2576248	586	2371419	2372812	1393	863862	870706	6844	573906	575159	1253	691827	693963	2136
1482985	1493642	10657	2586579	2620841	34262	2381996	2384597	2601	873706	879246	5540	594324	599763	5439	848831	879246	30415
1499062	1500352	1290	2637482	2652656	15174	2417531	2446060	28529	1126040	1130540	4500	609176	619612	10436	871706	879246	7540
1505178	1505850	672	2682825	2736121	53296	2579651	2582850	3199	1153376	1155925	2549	638357	640400	2043	981233	1014560	33327
1509578	1515582	6004	2755230	2760748	5518	2663180	2679976	16796	1210647	1233150	22503	648263	649702	1439	1107472	1109063	1591
1517704	1520374	2670	3002124	3009976	7852	2882607	2891494	8887	1333239	1336576	3337	834614	835765	1151	1112976	1115825	2849
1526512	1529038	2526	3056283	3065149	8866	3030588	3037845	7257	1339436	1394176	54740	1126040	1130540	4500	1153376	1155925	2549
1546217	1549384	3167	3307280	3307959	679	3486316	3486825	509	1482985	1493642	10657	1186750	1189117	2367	1186750	1189117	2367
1554273	1593258	38985	3773245	3775310	2065	4056117	4058677	2560	1526512	1529038	2526	1204151	1208550	4399	1204151	1208550	4399
1599866	1618233	18367	3778473	3782850	4377	4374201	4380318	6117	1554273	1593258	38985	1325766	1331908	6142	1333239	1336576	3337
1803507	1807850	4343	3798968	3822150	23182	4472853	4558319	85466	1599866	1618233	18367	1333239	1336576	3337	1482985	1493642	10657
1830954	1831914	960	4126263	4176376	50113	4964577	4965094	517	1803507	1807850	4343	1339436	1394176	54740	1499062	1500352	1290
1936275	1938689	2414	4270292	4314644	44352	5290462	5291511	1049	1830954	1831914	960	1482985	1493642	10657	1505178	1505850	672
1940396	1943387	2991	4374201	4380318	6117	5422901	5436644	13743	1945636	1949015	3379	1526512	1529038	2526	1509578	1515582	6004
2151466	2163844	12378	4381551	4383775	2224	5737556	5739401	1845	2151466	2163844	12378	1554273	1593258	38985	1526512	1529038	2526
2376630	2379680	3050	4566066	4579170	13104	6107869	6126898	19029	2167232	2280392	113160	1599866	1618233	18367	1554273	1593258	38985
2780357	2801263	20906	4656450	4658959	2509	6389858	6390451	593	2371419	2372812	1393	1622720	1628522	5802	1632768	1665764	32996
2840325	2868745	28420	4662654	4668620	5966	6769551	6791996	22445	2381996	2384597	2601	1706436	1785671	79235	1675614	1681614	6000
3067555	3132342	64787	4755339	4756234	895	7130715	7153927	23212	2447142	2448057	915	1830954	1831914	960	1685607	1700874	15267
3224468	3225115	647	4790868	4810933	20065	7399802	7423513	23711	2531979	2564678	32699	1936275	1938689	2414	1803507	1807850	4343
3397651	3401950	4299	4886550	4894612	8062	8558357	8589926	31569	2575662	2576248	586	1945636	1949015	3379	1916732	1924110	7378
3486316	3486825	509	4959740	4963648	3908	9265654	9305437	39783	2623872	2628109	4237	2104298	2135905	31607	1940396	1943387	2991
3660351	3662450	2099	5301131	5329261	28130	9566761	9567475	714	2837767	2838306	539	2371419	2372812	1393	1995179	2002487	7308
3998271	4017251	18980	5383949	5386040	2091	10732924	10734037	1113	2840325	2868745	28420	2381996	2384597	2601	2090553	2094254	3701
4270292	4314644	44352	5406153	5415413	9260	10961452	10962704	1252	2897994	2972268	74274	2497751	2501050	3299	2146385	2149331	2946
4320308	4338250	17942	5422901	5436644	13743	11074446	11087555	13109	3002124	3009976	7852	2576272	2579193	2921	2371419	2372812	1393
4374201	4380318	6117	5605247	5629542	24295	11215985	11219615	3630	3067555	3132342	64787	2579651	2582850	3199	2376630	2379680	3050
4381551	4383775	2224	5800883	5859912	59029	11253554	11254653	1099	3173063	3214245	41182	2586579	2620841	34262	2381996	2384597	2601
4416421	4461398	44977	5867009	5869865	2856	11526851	11531050	4199	3335376	3337925	2549	2821678	2837676	15998	2387738	2403047	15309
4660654	4668620	7966	5879069	5913763	34694	12888406	12896115	7709	3397651	3401950	4299	3030588	3037845	7257	2497751	2501050	3299
4687558	4712709	25151	6008395	6010913	2518	12990851	12995944	5093	3644701	3647156	2455	3402206	3414994	12788	2579651	2582850	3199
4741678	4743703	2025	6265706	6284002	18296	13844316	13863971	19655	3660351	3662450	2099	3486316	3486825	509	2663180	2679976	16796
4965648	4969556	3908	6313459	6323530	10071	13880018	13882428	2410	3673815	3691584	17769	3736976	3739525	2549	2755230	2760748	5518
5250641	5281255	30614	6371550	6386484	14934	13906860	13922976	16116	3742301	3747204	4903	3771041	3772282	1241	2811301	2813976	2675
6252592	6258564	5972	6769551	6791996	22445	14893978	14894843	865	3778473	3782850	4377	3786807	3796136	9329	2882607	2891494	8887
6452773	6467299	14526	6808578	6814106	5528	14928875	14929386	511	3786807	3796136	9329	3936251	3938250	1999	3012925	3028130	15205
7130715	7153927	23212	6972849	6979752	6903	15093851	15096950	3099	3920756	3935738	14982	3998271	4017251	18980	3335376	3337925	2549
7380251	7383750	3499	7038363	7041974	3611	15796930	15802930	6000	4027990	4049810	21820	4381551	4383775	2224	3409451	3412550	3099
7650731	7690326	39595	7240149	7241291	1142	15906219	15914579	8360	4086297	4091135	4838	4393121	4398987	5866	3746863	3782850	35987
7962449	8006052	43603	7480016	7541575	61559	16153033	16155074	2041	4179125	4213886	34761	4416421	4461398	44977	3786807	3796136	9329
8458708	8469823	11115	7612149	7622716	10567	16381263	16466905	85642	4320308	4338250	17942	4566066	4579170	13104	3959801	3965255	5454
8592175	8650366	58191	7690326	7700366	10040	16756749	16770693	13944	4374201	4380318	6117	4648538	4655602	7064	3995486	3997691	2205
8755150	8766438	11288	8396851	8399850	2999	16779892	16795052	15160	4393121	4398987	5866	4750776	4753325	2549	3998271	4017251	18980
9044617	9057318	12701	8558357	8589926	31569	17093057	17119252	26195	4416421	4461398	44977	4785063	4788270	3207	4019450	4023935	4485
9092949	9100096	7147	8660501	8662550	2049	17226189	17226734	545	4613551	4617450	3899	4928476	4931325	2849	4056117	4058677	2560
9116195	9119630	3435	8920151	8923150	2999	17389458	17398084	8626	4687558	4712709	25151	4973283	4973865	582	4126263	4176376	50113
9265654	9305437	39783	9227691	9232298	4607	17442455	17496901	54446	4716476	4728420	11944	4989429	4994930	5501	4656450	4658959	2509
9796515	9816222	19707	9539628	9540676	1048	19008701	19010700	1999	4772806	4773723	917	5250641	5281255	30614	4716476	4728420	11944
10050667	10090886	40219	9566761	9567475	714	19742103	19746382	4279	4790868	4810933	20065	5644436	5647520	3084	4741678	4743703	2025
10144601	10149600	4999	9768850	9770952	2102	19930033	19932237	2204	4813056	4827547	14491	5705177	5720221	15044	4790868	4810933	20065
10469975	10475975	6000	9888584	9914814	26230	20293951	20310692	16741	4886550	4894612	8062	5737556	5739401	1845	4928476	4931325	2849
10584428	10641471	57043	9970923	10016488	45565	20812489	20817555	5066	4959740	4968237	8497	5800883	5859912	59029	4959740	4968237	8497
11253554	11254653	1099	10188298	10376998	188700	21070074	21071965	1891	5578711	5587336	8625	6015940	6100089	84149	4964577	4965094	517
11562301	11565557	3256	10440901	10442100	1199	21230743	21249991	19248	5589273	5598318	9045	6187484	6235257	47773	4967904	4969556	1652
11768348	11773191	4843	10469975	10475975	6000	21281051	21283100	2049	5737556	5739401	1845	6345170	6355053	9883	4973283	4973865	582
12321801	12323900	2099	11134705	11159222	24517	21329051	21332850	3799	6252592	6258564	5972	6392600	6423534	30934	4989429	4994930	5501
12527343	12556070	28727	11253554	11254653	1099	21971001	21973500	2499	6296266	6307075	10809	6452773	6467299	14526	5290462	5291511	1049
12729001	12737100	8099	11309713	11328050	18337	22013924	22056643	42719	6361049	6364160	3111	6816205	6841962	25757	5360142	5380202	20060
12990851	12995944	5093	11463516	11706411	242895	22241991	22266816	24825	6370001	6370570	569	6948133	6954365	6232	5383949	5386040	2091
13205337	13219784	14447	12041000	12044855	3855	22271038	22272475	1437	6374550	6386484	11934	7027508	7034512	7004	5406153	5415413	9260
13752995	13824206	71211	12148941	12151142	2201	22680749	22715280	34531	6688049	6713869	25820	7130715	7153927	23212	5422901	5436644	13743
13844316	13863971	19655	12484447	12484983	536	22782149	22797652	15503	6948133	6954365	6232	7173951	7176750	2799	5465698	5531359	65661
13880018	13882428	2410	12663658	12669364	5706	22955102	22957977	2875	6972849	6979752	6903	7221601	7223700	2099	5568662	5573003	4341
13906860	13922976	16116	12678872	12719339	40467	22967258	22979216	11958	7130715	7153927	23212	7288381	7293220	4839	5578711	5587336	8625
13966855	14028351	61496	12746041	12771339	25298	23323438	23332981	9543	7221601	7223700	2099	7380251	7383750	3499	5605247	5629542	24295
14405834	14414618	8784	13073963	13084031	10068	24420249	24440792	20543	7240149	7241291	1142	7399802	7423513	23711	5632728	5638438	5710
14573967	14586658	12691	13137183	13149201	12018	24889884	24909203	19319	7260592	7265038	4446	7480016	7541575	61559	5705177	5720221	15044
14588168	14597452	9284	13752995	13824206	71211	25045151	25049450	4299	7288381	7293220	4839	8059976	8062825	2849	5800883	5859912	59029
14759021	14766197	7176	13925925	13943368	17443	25529767	25530640	873	7363301	7365400	2099	8396851	8399850	2999	5867009	5869865	2856
15030195	15036207	6012	14227567	14248554	20987	25685249	25686061	812	7399802	7423513	23711	8440650	8442748	2098	5879069	5913763	34694
15164300	15183425	19125	14368556	14394512	25956	25699629	25700991	1362	7480016	7541575	61559	8458708	8469823	11115	5918099	5928700	10601
15364449	15387286	22837	15050351	15054450	4099	26241583	26281679	40096	7612149	7622716	10567	8475251	8551633	76382	5932190	5936525	4335
15457110	15457729	619	15196832	15233633	36801	26289488	26301786	12298	7650731	7690326	39595	8592175	8650366	58191	6140393	6160817	20424
15460822	15461537	715	15239552	15249684	10132	26302082	26304977	2895	7846654	7847190	536	8920151	8923150	2999	6296266	6307075	10809
15650037	15657702	7665	15468153	15497913	29760	29577292	29596682	19390	7962449	8006052	43603	8944130	8944736	606	6808578	6814106	5528
15749345	15767646	18301	15586277	15587030	753	29600079	29605289	5210	8010549	8056021	45472	9092949	9100096	7147	6957158	6967325	10167
15796930	15802930	6000	15686086	15713373	27287	29605587	29611484	5897	8099262	8101919	2657	9116195	9119630	3435	7038363	7041974	3611
15832299	15890697	58398	15714727	15721601	6874	29622290	29632579	10289	8416213	8423886	7673	9152140	9171465	19325	7130715	7153927	23212
15906219	15914579	8360	15723700	15736342	12642	29805380	29833288	27908	8755150	8766438	11288	9265654	9305437	39783	7240149	7241291	1142
16051825	16089501	37676	15990705	16009450	18745	30247599	30282935	35336	8780229	8782501	2272	9398251	9401250	2999	7399802	7423513	23711
16115151	16119350	4199	16026767	16035405	8638	32473678	32474583	905	9017314	9023100	5786	9411267	9427884	16617	7480016	7541575	61559
16696565	16753352	56787	16153033	16155074	2041	32611825	32615152	3327	9362433	9386172	23739	9539628	9540676	1048	7555747	7607552	51805
16778494	16779459	965	16190746	16201201	10455	32673755	32709350	35595	9566761	9567475	714	9650970	9658169	7199	7640889	7647278	6389
16779892	16795052	15160	16549518	16563973	14455	32764793	32766792	1999	9760951	9766751	5800	9760951	9766751	5800	7690326	7700366	10040
16902049	16960301	58252	16779892	16795052	15160	33279181	33289744	10563	9768850	9770952	2102	9796515	9816222	19707	7805738	7806358	620
17048451	17053125	4674	17123849	17164598	40749	33336085	33344469	8384	9888584	9901289	12705	9858000	9887007	29007	7846654	7847190	536
17093057	17119252	26195	17389458	17398084	8626	33418186	33439527	21341	9923888	9932450	8562	9970923	10016488	45565	8396851	8399850	2999
17181626	17202231	20605	17608651	17612250	3599	33616489	33632780	16291	10093732	10125349	31617	10040642	10045476	4834	8440650	8442748	2098
17370063	17371111	1048	18107197	18109679	2482	33783242	33786034	2792	10188298	10376998	188700	10144601	10149600	4999	8558357	8589926	31569
17389458	17398084	8626	18137635	18139509	1874	34243980	34356651	112671	10382996	10388842	5846	10188298	10376998	188700	8988412	8998950	10538
17437862	17439604	1742	18246162	18252750	6588	34738762	34892608	153846	10519856	10520454	598	10382996	10388842	5846	9044617	9057318	12701
17442455	17496901	54446	18414855	18552552	137697	36187550	36224730	37180	10961452	10962704	1252	10440901	10442100	1199	9085424	9089552	4128
17579478	17581888	2410	18682250	18688721	6471	36471754	36478228	6474	10966626	10967209	583	10469975	10475975	6000	9092949	9100096	7147
17588520	17604260	15740	18925767	18927290	1523	37479530	37497383	17853	10985153	11006421	21268	10737382	10949201	211819	9100096	9104203	4107
18362348	18368358	6010	19026550	19047035	20485	37833651	37835750	2099	11215985	11219615	3630	11074446	11087555	13109	9152140	9171465	19325
19021795	19024251	2456	20035561	20051400	15839	38262659	38275886	13227	11254750	11282359	27609	11230825	11231358	533	9708867	9711018	2151
19195300	19214414	19114	20059985	20181576	121591	38728578	38750176	21598	11562301	11565557	3256	11420949	11425828	4879	9760951	9766751	5800
19317369	19350900	33531	20184125	20247951	63826	39259675	39313676	54001	11937430	11951142	13712	11422701	11424750	2049	9796515	9816222	19707
19742103	19746382	4279	20293951	20310692	16741	39658903	39663930	5027	12051846	12079094	27248	11469747	11490015	20268	9858000	9887007	29007
19980998	19983363	2365	20935650	20979362	43712	39667278	39766969	99691	12148941	12151142	2201	11526851	11531050	4199	9914648	9915993	1345
20267718	20287850	20132	20984416	21535020	550604	40531866	40542073	10207	12250448	12259622	9174	12185756	12216971	31215	9959376	9961925	2549
20293951	20310692	16741	21323151	21328050	4899	40599611	40621407	21796	12746041	12857852	111811	12379551	12384750	5199	10040642	10045476	4834
20935650	20979362	43712	21350151	21351200	1049	40724108	40735895	11787	12861349	12867814	6465	12412082	12417505	5423	10093732	10125349	31617
21230743	21249991	19248	21613430	21633401	19971	41552131	41558683	6552	12877335	12886100	8765	12568111	12573737	5626	10152962	10159628	6666
21810661	21819100	8439	21745137	21746562	1425	41692374	41704052	11678	12907637	12911050	3413	12581827	12609944	28117	10382996	10388842	5846
21938351	21941750	3399	21749674	21755465	5791	41914882	41916098	1216	13205337	13219784	14447	12661069	12661699	630	10584428	10641471	57043
22273574	22275414	1840	21842049	21860147	18098	42273765	42277833	4068	13350619	13358123	7504	12729001	12737100	8099	10732924	10734037	1113
22703183	22715280	12097	22305976	22308525	2549	42707387	42711723	4336	13438893	13558424	119531	12888406	12896115	7709	10951250	10958925	7675
22978319	22996710	18391	22801649	22803801	2152	42793507	42841844	48337	13674886	13736007	61121	12907637	12911050	3413	10966626	10967209	583
23020706	23040621	19915	23042621	23049352	6731	42959551	43004425	44874	13752995	13824206	71211	13151450	13181805	30355	11134705	11159222	24517
23042621	23049352	6731	23323438	23332981	9543	43492100	43555444	63344	14030550	14039652	9102	13350619	13358123	7504	11165220	11181248	16028
23541820	23542562	742	23354701	23362350	7649	44225509	44227413	1904	14227567	14248554	20987	13752995	13824206	71211	11253554	11254653	1099
23599550	23614278	14728	23407449	23417951	10502	44368003	44369002	999	14368556	14394512	25956	13906860	13922976	16116	11309713	11328050	18337
23787651	23789650	1999	23727251	23731850	4599	44372099	44385132	13033	14425294	14426955	1661	14257631	14272140	14509	11463516	11706411	242895
24136595	24137201	606	24039880	24134452	94572	44395132	44397472	2340	14501745	14504952	3207	14397950	14403497	5547	11464362	11470255	5893
24182682	24184680	1998	24366791	24372700	5909	44431218	44433535	2317	14573967	14586658	12691	14405834	14414618	8784	11768348	11773191	4843
24653746	24659550	5804	24706946	24707790	844	44872176	44874725	2549	14718660	14746538	27878	14771451	14797267	25816	11824573	11865732	41159
24834297	24837241	2944	24716876	24728158	11282	44883861	44895384	11523	14897763	14915506	17743	14893978	14894843	865	11873316	11928737	55421
25477198	25478408	1210	24739301	24744050	4749	45462425	45504550	42125	15011679	15014445	2766	14928875	14929386	511	12041000	12044855	3855
25515325	25529152	13827	24845355	24846856	1501	45896576	45899125	2549	15031029	15036207	5178	15015441	15022920	7479	12109251	12116350	7099
25529767	25530640	873	24997949	25014291	16342	45900505	45949742	49237	15039515	15041578	2063	15023851	15026016	2165	12250448	12259622	9174
25575365	25627002	51637	25071715	25108152	36437	45995124	46006256	11132	15093851	15096950	3099	15614354	15614957	603	12294451	12299350	4899
25630399	25644456	14057	25354867	25356036	1169	46273522	46278473	4951	15235514	15236901	1387	15686086	15713373	27287	12412082	12417505	5423
25699629	25700991	1362	25960751	25966350	5599	46440435	46450050	9615	15339793	15360852	21059	15749345	15767646	18301	12484447	12484983	536
25973051	25979051	6000	25977651	25984050	6399	46517351	46521650	4299	15396936	15437903	40967	15832299	15890697	58398	12658518	12659348	830
25977651	25987050	9399	25986951	25993150	6199	46525649	46533766	8117	15662347	15668528	6181	15906219	15914579	8360	12739851	12743850	3999
26094163	26135879	41716	26139876	26140945	1069	46561261	46566390	5129	15686086	15713373	27287	16026767	16035405	8638	12861349	12867814	6465
26139876	26140945	1069	26144094	26162232	18138	46564888	46566092	1204	15714727	15721601	6874	16536662	16541160	4498	13151450	13181805	30355
26146351	26168911	22560	26241583	26281679	40096	46880349	46888886	8537	15810800	15814825	4025	16568220	16660162	91942	13205337	13219784	14447
26241583	26247679	6096	26289488	26301786	12298	47495219	47499266	4047	16026767	16035405	8638	16696565	16753352	56787	13286416	13287660	1244
26289488	26301786	12298	26302082	26304977	2895	48082075	48088423	6348	16186479	16187812	1333	16902049	16960301	58252	13575821	13584750	8929
26302082	26304977	2895	29577292	29596682	19390	49059088	49062482	3394	16214622	16219850	5228	17123849	17164598	40749	13737346	13748300	10954
29577292	29596682	19390	29600079	29605289	5210	49686219	49700301	14082	16249483	16322155	72672	17230352	17261540	31188	13880018	13882428	2410
29600079	29605289	5210	29622290	29632579	10289	49702400	49763111	60711	16480468	16509331	28863	17305806	17330135	24329	13966855	14028351	61496
29605587	29611484	5897	29805380	29833288	27908	50110836	50132712	21876	16677846	16688598	10752	17437862	17439604	1742	14030550	14039652	9102
29622290	29632579	10289	30303058	30307172	4114	50341319	50404729	63410	16779892	16795052	15160	17499725	17566919	67194	14042749	14077152	34403
29805380	29833288	27908	30350893	30351749	856	50591166	50602593	11427	16799649	16897652	98003	17822918	17823710	792	14257631	14272140	14509
30362522	30364072	1550	30537324	30569469	32145	51886263	51886933	670	16962700	17020113	57413	17836738	17837519	781	14397950	14403497	5547
30449000	30533377	84377	30629605	30637982	8377	52070988	52105522	34534	17093057	17119252	26195	17850715	17937349	86634	14588168	14597452	9284
30805198	30805775	577	30870376	30872925	2549	52120165	52200160	79995	17226189	17226734	545	17946324	17958346	12022	14679595	14709710	30115
30886848	30895923	9075	31507931	31508614	683	52431627	52432139	512	17579478	17581888	2410	18039776	18042000	2224	14882451	14884825	2374
30908738	30909290	552	32330016	32377237	47221	52694917	52722913	27996	17608651	17612250	3599	18107197	18109679	2482	14893978	14894843	865
30959468	30980341	20873	32415075	32462480	47405	52728147	52766307	38160	17780920	17795122	14202	18706449	18710003	3554	14928875	14929386	511
31002101	31017375	15274	32578801	32581642	2841	53242949	53246703	3754	17825899	17836687	10788	19177268	19185989	8721	15015441	15022920	7479
31076548	31077312	764	32583039	32609529	26490	53594736	53632177	37441	18137635	18139509	1874	19317369	19350900	33531	15028617	15030180	1563
31383551	31387950	4399	33062031	33102831	40800	53755492	53758976	3484	18191115	18197973	6858	19591403	19592367	964	15030195	15036207	6012
31478697	31494151	15454	33345780	33358397	12617	54254363	54262784	8421	18312012	18315329	3317	19697566	19727040	29474	15039515	15041578	2063
31547050	31598782	51732	33400433	33412379	11946	54422733	54448705	25972	18638150	18672334	34184	19742103	19746382	4279	15093851	15096950	3099
32278875	32284921	6046	33418186	33439527	21341	54489293	54492993	3700	18682250	18688721	6471	19856942	19857791	849	15187468	15194472	7004
32483316	32512044	28728	33581540	33585695	4155	54787825	54788882	1057	18795643	18798632	2989	19930033	19932237	2204	15275822	15310716	34894
32583039	32609529	26490	33587540	33590096	2556	55385686	55398477	12791	18925767	18927290	1523	19936778	19958323	21545	15457110	15457729	619
32754476	32757325	2849	33689615	33750393	60778	55835107	55840452	5345	19090699	19096943	6244	19995176	19999890	4714	15460822	15461537	715
33046332	33046907	575	33911309	33944643	33334	55915170	55924637	9467	19110558	19168887	58329	20413991	20447553	33562	15614354	15614957	603
33142976	33145525	2549	35008593	35164452	155859	56029416	56092556	63140	19980998	19983363	2365	20504342	20606758	102416	15659562	15660363	801
33147776	33150325	2549	35294285	35301634	7349	56609923	56610440	517	20026767	20030067	3300	21014176	21016925	2749	15686086	15713373	27287
33258599	33264950	6351	35673289	35718971	45682	56709001	56710900	1899	20059985	20181576	121591	21016925	21047805	30880	15723700	15736342	12642
33336085	33344469	8384	35978952	36184576	205624	57891649	57895748	4099	20184125	20247951	63826	21210406	21212826	2420	15747201	15749125	1924
33400433	33412379	11946	36535212	36571915	36703	57971983	57992463	20480	20250300	20253790	3490	21230743	21249991	19248	15749345	15767646	18301
33418186	33439527	21341	36650751	36654250	3499	58025422	58047144	21722	20479330	20480889	1559	21329051	21332850	3799	15906219	15914579	8360
33581540	33587096	5556	36681154	36687352	6198	58051255	58053755	2500	20613597	20693762	80165	21350151	21351200	1049	15966905	15977698	10793
33589401	33591850	2449	36799155	36873314	74159	58064094	58065563	1469	20812489	20817555	5066	21445387	21448084	2697	16026767	16035405	8638
33593967	33608161	14194	37410049	37417840	7791	58067651	58070350	2699	21016925	21047805	30880	21529725	21578761	49036	16042017	16047052	5035
33616489	33632780	16291	37504453	37548851	44398	58936512	58954247	17735	21055390	21058605	3215	21635450	21733046	97596	16051825	16089501	37676
33911309	33944643	33334	37633824	37649817	15993	59529097	59530612	1515	21230743	21249991	19248	21750042	21804752	54710	16115151	16119350	4199
34079243	34126287	47044	37770530	37771884	1354	59692851	59696750	3899	21281051	21283100	2049	21810661	21819100	8439	16157211	16162680	5469
34163263	34172720	9457	38080479	38095501	15022	59697493	59698833	1340	21323151	21328050	4899	21824211	21838702	14491	16190746	16201201	10455
34209022	34212976	3954	38203299	38236532	33233	59788549	59791201	2652	21529725	21578761	49036	21842049	21860147	18098	16340025	16347926	7901
34243980	34356651	112671	38302952	38333795	30843	59938951	59943350	4399	21635450	21733046	97596	22120641	22135352	14711	16536662	16541160	4498
34524725	34634352	109627	38344084	38356452	12368	59978151	59981250	3099	22273574	22275414	1840	22271038	22272475	1437	16549518	16563973	14455
34738762	34892608	153846	38728578	38750176	21598	60042250	60065184	22934	22417565	22430217	12652	22305976	22308525	2549	16778494	16779459	965
35008593	35164452	155859	39201549	39257601	56052	60098849	60114515	15666	22721462	22733630	12168	22585549	22613561	28012	17037582	17044483	6901
35166578	35167640	1062	39658903	39663930	5027	60376950	60379952	3002	22782149	22797652	15503	22721462	22733630	12168	17123849	17164598	40749
35409825	35432952	23127	39667278	39766969	99691	60812125	60836906	24781	22801649	22803801	2152	22801649	22803801	2152	17338094	17370063	31969
35722354	35736234	13880	39943085	39954252	11167	60976401	60978400	1999	22806365	22951076	144711	22806365	22951076	144711	17370063	17371111	1048
36254885	36372355	117470	40531866	40542073	10207	61061949	61081571	19622	23127562	23182989	55427	22955102	22956535	1433	17389458	17398084	8626
36471754	36478228	6474	40740194	40763557	23363	61194545	61197247	2702	23323438	23332981	9543	23000979	23007545	6566	17588520	17604260	15740
36650751	36654250	3499	41220130	41250652	30522	61204108	61206215	2107	23384688	23402952	18264	23240559	23289576	49017	17629439	17716188	86749
36671137	36673651	2514	41253899	41255602	1703	61238325	61253749	15424	23599550	23614278	14728	23380651	23384950	4299	17836738	17837519	781
36681154	36687352	6198	41260199	41273664	13465	61318509	61335663	17154	23617661	23619156	1495	23407449	23417951	10502	18125874	18127253	1379
36999438	37003440	4002	41364512	41369963	5451	61375975	61425120	49145	23674232	23679507	5275	23556118	23565352	9234	18142019	18188696	46677
37722023	37735379	13356	41541037	41544371	3334	61588776	61591452	2676	23787651	23789650	1999	23590427	23847009	256582	18191115	18197973	6858
37902090	37946810	44720	41692374	41704052	11678	61650201	61652200	1999	24184464	24218532	34068	23617661	23619156	1495	18206043	18207463	1420
38104149	38200052	95903	41709149	41727976	18827	61745324	61747547	2223	24327461	24358197	30736	23642649	23659860	17211	18312012	18315329	3317
38401851	38441252	39401	42085545	42088669	3124	61775562	61777032	1470	24653746	24659550	5804	23697972	23709566	11594	18555227	18635951	80724
38672051	38675050	2999	42218665	42219832	1167	61808376	61810925	2549	24716876	24728158	11282	23997710	24012668	14958	18878251	18882950	4699
38728578	38750176	21598	42707387	42711723	4336	61846663	61847776	1113	24761041	24828299	67258	24039880	24134452	94572	19008701	19010700	1999
39075211	39089976	14765	42740744	42741568	824	61962576	61965125	2549	24834297	24837241	2944	24327461	24358197	30736	19021795	19024251	2456
39259675	39313676	54001	43476031	43489819	13788	62044125	62049193	5068	24848616	24851001	2385	24542451	24547550	5099	19026550	19047035	20485
39430303	39440199	9896	43721451	43725450	3999	62318220	62322742	4522	25138525	25171896	33371	24587916	24631554	43638	19195300	19214414	19114
39658903	39663930	5027	44431218	44433535	2317	62375161	62376228	1067	25179600	25183399	3799	24739301	24744050	4749	19274001	19276025	2024
39667278	39766969	99691	44470676	44472163	1487	62683355	62687997	4642	25399317	25470666	71349	24889884	24909203	19319	19498369	19519842	21473
39827529	39889367	61838	44697227	44716676	19449				25480426	25512776	32350	24997949	25014291	16342	19523163	19553812	30649
39943085	39954252	11167	45240725	45241313	588				25515325	25527152	11827	25036351	25042250	5899	19591403	19592367	964
40221087	40275317	54230	45412350	45453646	41296				25529767	25530640	873	25071715	25108152	36437	19823138	19850854	27716
40424590	40470752	46162	45636405	45695524	59119				25530965	25531905	940	25302896	25308686	5790	19850851	19855150	4299
40676301	40678350	2049	45733314	45750967	17653				25533549	25541921	8372	25477198	25478408	1210	19852678	19853324	646
40684225	40707078	22853	45773420	45782006	8586				25630399	25644456	14057	25529767	25530640	873	19936778	19958323	21545
41281103	41312813	31710	45896576	45899125	2549				25655966	25684100	28134	25530965	25531905	940	20007902	20013290	5388
41364512	41369963	5451	46282055	46284402	2347				25685249	25686061	812	25533549	25541921	8372	20184125	20247951	63826
41389350	41395436	6086	46537021	46581258	44237				25699629	25700991	1362	25630399	25644456	14057	20386176	20388725	2549
41692374	41704052	11678	46783757	46818874	35117				25702351	25708150	5799	25685249	25686061	812	20456426	20457268	842
41709149	41727976	18827	46877551	46878600	1049				25745849	25747159	1310	25699629	25700991	1362	20728049	20753545	25496
41808847	41853163	44316	47300622	47320107	19485				25758442	25759152	710	25702351	25708150	5799	20984416	21535020	550604
41914882	41915698	816	47358905	47363231	4326				25995351	26021094	25743	25745849	25747159	1310	21001671	21014147	12476
41916335	41917182	847	47422650	47423155	505				26241583	26281679	40096	25789565	25791106	1541	21070074	21071965	1891
41921049	41976152	55103	47975823	47976404	581				26289488	26301786	12298	25796088	25822469	26381	21137151	21139450	2299
42188971	42197925	8954	48238984	48243325	4341				26302082	26304977	2895	25973051	25979051	6000	21199093	21199750	657
42224374	42267767	43393	48263672	48272926	9254				26308613	26317076	8463	25981051	25986101	5050	21293576	21296125	2549
42273765	42277833	4068	48837848	48850650	12802				29805380	29833288	27908	25995351	26021094	25743	21421857	21438914	17057
42327935	42328481	546	49062481	49091202	28721				30021325	30035056	13731	26241583	26281679	40096	21466251	21470450	4199
42400967	42464652	63685	49193734	49205031	11297				30040545	30048321	7776	26289488	26301786	12298	21522793	21524088	1295
42690129	42691299	1170	49261044	49279850	18806				30408976	30411825	2849	26302082	26304977	2895	21613430	21633401	19971
42760153	42763252	3099	49765750	49814865	49115				30427376	30429925	2549	29577292	29596682	19390	21745137	21746562	1425
42909384	42937701	28317	49943764	49995180	51416				30449000	30533377	84377	29600079	29605289	5210	21938351	21941750	3399
42959551	43004425	44874	50003765	50010851	7086				30629605	30637982	8377	29805380	29833288	27908	22140749	22144345	3596
43476031	43489819	13788	50104349	50111362	7013				30770522	30774453	3931	30003605	30018476	14871	22147310	22154060	6750
43833556	43834872	1316	50591166	50602593	11427				30789976	30792825	2849	30040545	30048321	7776	22205910	22234072	28162
43975216	44013049	37833	51175003	51205570	30567				30805198	30805775	577	30101817	30156378	54561	22305976	22308525	2549
44368003	44369002	999	51466250	51477052	10802				30813251	30815100	1849	30226101	30229900	3799	22499550	22540916	41366
44372099	44393132	21033	52452670	52602641	149971				30908738	30909290	552	30350893	30351749	856	22585549	22613561	28012
44395132	44397472	2340	52648368	52655054	6686				31002101	31017375	15274	30449000	30533377	84377	22680749	22715280	34531
44402546	44403507	961	52722912	52728148	5236				31383551	31387950	4399	30617251	30621550	4299	22703183	22715280	12097
44431218	44433535	2317	52803705	52805692	1987				31439576	31442125	2549	30673924	30732585	58661	22715280	22719404	4124
44864872	44867806	2934	52817391	52853715	36324				31478697	31494151	15454	30776495	30777400	905	22746583	22776347	29764
44872176	44874725	2549	52872199	52876631	4432				31496400	31506601	10201	30789976	30792825	2849	22806365	22951076	144711
44883861	44895384	11523	52919951	52927629	7678				31603947	31702565	98618	30805198	30805775	577	22955638	22969597	13959
44955251	44958950	3699	53180325	53212566	32241				31705007	31706341	1334	30813251	30815100	1849	23020706	23040621	19915
45052286	45076949	24663	53208764	53212566	3802				31739325	31750177	10852	31128977	31204530	75553	23115151	23124309	9158
45079947	45175902	95955	53370051	53373650	3599				31757501	31762464	4963	31219954	31300124	80170	23323438	23332981	9543
45315769	45326780	11011	53431377	53453552	22175				31782701	31784850	2149	31340342	31341559	1217	23354701	23362350	7649
45412350	45453646	41296	53453551	53459353	5802				32143601	32163669	20068	31443714	31446595	2881	23496607	23512422	15815
45513585	45514117	532	53550719	53558803	8084				32278875	32284921	6046	31603947	31702565	98618	23556118	23565352	9234
45599324	45613720	14396	53654360	53668078	13718				32483316	32512044	28728	31719980	31736476	16496	23586651	23590850	4199
45701817	45726456	24639	53707139	53711211	4072				32543573	32548512	4939	32578801	32581642	2841	23787651	23789650	1999
45849125	45877563	28438	53714845	53725403	10558				32583039	32609529	26490	32789483	32825951	36468	23817451	23821950	4499
45883696	45889895	6199	53798833	53833427	34594				32619549	32648911	29362	32836686	32876001	39315	24039880	24134452	94572
45896576	45899125	2549	53888395	53897045	8650				32673755	32709350	35595	32991285	33013252	21967	24139249	24161465	22216
45910505	45949742	39237	54184248	54188302	4054				32754476	32757325	2849	33142976	33145525	2549	24366791	24372700	5909
45956880	45958218	1338	54244116	54254369	10253				32764793	32766792	1999	33147776	33150325	2549	24379223	24397176	17953
45995124	46006256	11132	54296091	54357174	61083				32789483	32825951	36468	33171891	33175467	3576	24399725	24415852	16127
46017719	46071052	53333	54466981	54472319	5338				32836686	32876001	39315	33179611	33180586	975	24447549	24487413	39864
46282055	46284402	2347	54489293	54492993	3700				32878100	32958567	80467	33184248	33254802	70554	24706946	24707790	844
46341281	46432236	90955	54504366	54531426	27060				32991285	33013252	21967	33279181	33289744	10563	24739301	24744050	4749
46517351	46521650	4299	54767951	54772150	4199				33142976	33145525	2549	33400433	33412379	11946	24845355	24846856	1501
46537021	46551258	14237	54989563	54996599	7036				33147776	33150325	2549	33447196	33455923	8727	24853425	24857178	3753
46556509	46558517	2008	55060609	55070033	9424				33171891	33175467	3576	33581540	33585695	4155	24915201	24994552	79351
46561261	46566390	5129	55107731	55109889	2158				33179611	33180586	975	33581540	33590096	8556	25071715	25108152	36437
47166928	47208729	41801	55161078	55163151	2073				33184248	33254802	70554	33589401	33591850	2449	25123176	25125725	2549
48202751	48205000	2249	55328651	55331550	2899				33298173	33302590	4417	33593967	33608161	14194	25354867	25356036	1169
48350038	48668169	318131	55401749	55417452	15703				33400433	33412379	11946	33616489	33632780	16291	25397066	25398022	956
48837848	48850650	12802	55536649	55563428	26779				33581540	33590096	8556	33911309	33944643	33334	25477198	25478408	1210
48982599	48990351	7752	55716476	55719627	3151				33589401	33591850	2449	34209022	34212976	3954	25575365	25627002	51637
49148019	49167815	19796	55911421	55912403	982				33593967	33608161	14194	34484620	34522176	37556	25646706	25648769	2063
49686219	49700301	14082	55929860	55932850	2990				33616489	33632780	16291	34703540	34704127	587	25699629	25700991	1362
49702400	49763111	60711	56061854	56171662	109808				33795196	33811248	16052	34738762	34892608	153846	25745849	25747159	1310
50053981	50060702	6721	56702914	56707615	4701				33818299	33837822	19523	35248654	35249991	1337	25796088	25822469	26381
51175142	51204099	28957	56709001	56710900	1899				34142976	34145525	2549	35437149	35445376	8227	25862822	25892749	29927
51673934	51681968	8034	56796002	56824458	28456				34738762	34892608	153846	35966725	35971325	4600	25927047	25944652	17605
51913453	51917483	4030	56878310	56896483	18173				35166578	35167640	1062	35978952	36184576	205624	25977651	25987050	9399
52071093	52072103	1010	56959162	56981371	22209				35409825	35432952	23127	36233963	36235440	1477	26241583	26281679	40096
52105474	52112545	7071	57070498	57116174	45676				35484749	35491425	6676	36243380	36249709	6329	26289488	26301786	12298
52291088	52300831	9743	57365525	57391976	26451				35973951	35978150	4199	36254885	36372355	117470	26302082	26304977	2895
52648368	52655054	6686	57394800	57406892	12092				35978952	36184576	205624	36373651	36378650	4999	29805380	29833288	27908
52722912	52728148	5236	57509851	57546001	36150				36233963	36235440	1477	36681154	36687352	6198	30247599	30282935	35336
52860054	52862597	2543	57829701	57831900	2199				36243380	36249709	6329	36753523	36794236	40713	30362522	30364072	1550
53431377	53453552	22175	58071348	58072231	883				36650751	36654250	3499	36898416	36915820	17404	30373401	30375700	2299
53798833	53833427	34594	58558271	58561323	3052				37154704	37203105	48401	36962413	36992473	30060	30413126	30413647	521
53876225	53886062	9837	58825265	58831770	6505				37251375	37265510	14135	37044270	37148706	104436	30449000	30533377	84377
54085557	54095409	9852	59256110	59259576	3466				37551750	37624679	72929	37308372	37406852	98480	30617251	30621550	4299
54244116	54254369	10253	59322849	59338211	15362				37833651	37835750	2099	37410049	37417840	7791	30647942	30662652	14710
54489293	54492993	3700	59864351	59868650	4299				37855632	37864305	8673	37467865	37476876	9011	30673924	30732585	58661
54702731	54778461	75730	59973176	59974351	1175				38039201	38041700	2499	37833651	37835750	2099	30805198	30805775	577
54815849	54819881	4032	59974976	59977525	2549				38104149	38200052	95903	37855632	37864305	8673	30870376	30872925	2549
55024747	55042550	17803	59989864	59991066	1202				38302952	38333795	30843	38039201	38041700	2499	30886848	30895923	9075
55276325	55307022	30697	60042250	60065184	22934				38344084	38356452	12368	38080479	38095501	15022	31022382	31067631	45249
55374237	55398477	24240	60350299	60352225	1926				38458991	38503657	44666	38302952	38333795	30843	31361405	31379086	17681
55536649	55563428	26779	60890234	60892311	2077				38567872	38569568	1696	38360001	38361300	1299	31369569	31379086	9517
55915170	55924637	9467	60919960	60926079	6119				38752725	38786978	34253	38444749	38450606	5857	31507931	31508614	683
56029416	56092556	63140	61079458	61098151	18693				39037433	39048553	11120	38728578	38750176	21598	31719980	31736476	16496
56105286	56106100	814	61129518	61130158	640				39259675	39313676	54001	38808923	38849809	40886	31810785	31832572	21787
56236251	56238150	1899	61158951	61161652	2701				39427751	39429925	2174	38936720	38963414	26694	31997772	32026376	28604
56265764	56294113	28349	61165488	61177459	11971				39902262	39907337	5075	39354214	39378576	24362	32028925	32103382	74457
56322298	56324422	2124	61202972	61203594	622				39943085	39954252	11167	39381125	39397799	16674	32143601	32163669	20068
56573554	56629952	56398	61202972	61204431	1459				40062100	40090160	28060	39427751	39429925	2174	32727301	32730250	2949
56633449	56643601	10152	61236678	61237391	713				40097639	40113213	15574	39430303	39440199	9896	32738325	32741516	3191
56692904	56696702	3798	61258581	61259131	550				40277739	40290482	12743	39575141	39635503	60362	32764793	32766792	1999
56709001	56710900	1899	61275615	61277152	1537				40314521	40341705	27184	39658903	39663930	5027	33046332	33046907	575
56959162	56981371	22209	61456776	61459358	2582				40357451	40361650	4199	39902262	39907337	5075	33171891	33175467	3576
57070498	57116174	45676	61636476	61639325	2849				40570276	40572425	2149	40221087	40275317	54230	33279181	33289744	10563
57258489	57317602	59113	61688827	61689358	531				40676301	40678350	2049	40562751	40566750	3999	33616489	33632780	16291
57408285	57461916	53631	61745324	61747547	2223				40684225	40707078	22853	40740194	40763557	23363	33636649	33676002	39353
57455719	57461918	6199	61756524	61770073	13549				40724108	40735895	11787	40946176	40948725	2549	33783242	33786034	2792
57469905	57506042	36137	61793871	61796215	2344				41281103	41312813	31710	41129727	41130437	710	33957074	33979950	22876
57590651	57594850	4199	61798548	61800928	2380				41406494	41428771	22277	41157690	41158451	761	34079243	34126287	47044
57609887	57611602	1715	61831951	61836250	4299				41457602	41459913	2311	41220130	41250652	30522	34163263	34172720	9457
57669763	57671081	1318	61934364	61936380	2016				41496274	41515222	18948	41364512	41369963	5451	34484620	34522176	37556
57697649	57705787	8138	62192351	62193600	1249				41692374	41704052	11678	41372420	41386851	14431	34524725	34634352	109627
57965829	57966505	676							41709149	41727976	18827	41400155	41401465	1310	35169549	35184145	14596
58518756	58522252	3496							41919049	41976152	57103	41692374	41704052	11678	35248654	35249991	1337
58992103	58997493	5390							42136557	42151625	15068	41709149	41727976	18827	35294285	35301634	7349
59007545	59010940	3395							42218665	42219832	1167	41808847	41853163	44316	35517249	35640331	123082
59025751	59030150	4399							42400967	42464652	63685	41882900	41904899	21999	35745054	35803024	57970
59056649	59068893	12244							42466516	42467366	850	42060518	42063880	3362	35978952	36184576	205624
59072250	59101032	28782							42469049	42485350	16301	42085545	42088669	3124	36254885	36372355	117470
59111483	59126721	15238							42707387	42711723	4336	42109076	42110647	1571	36416051	36420450	4399
59187980	59193184	5204							42740744	42741568	824	42121857	42123352	1495	36439555	36460639	21084
59341732	59353475	11743							42959551	43004425	44874	42126549	42135634	9085	36522253	36527275	5022
59425243	59430452	5209							43051156	43210052	158896	42218665	42219832	1167	36574000	36649312	75312
59566182	59568549	2367							43271822	43304486	32664	42327935	42328481	546	36691649	36744138	52489
59765985	59800850	34865							43308255	43362583	54328	42346742	42353609	6867	36898416	36915820	17404
59809930	59827180	17250							43721451	43725450	3999	42568715	42656459	87744	36999438	37003440	4002
59938951	59941350	2399							43749568	43751970	2402	42760153	42763252	3099	37044270	37148706	104436
59944366	59953185	8819							43904633	43942281	37648	42793507	42841844	48337	37308372	37406852	98480
59956562	59961000	4438							44019738	44024867	5129	42846651	42850550	3899	37410049	37417840	7791
59973176	59973725	549							44256771	44281850	25079	43271822	43304486	32664	37712518	37713232	714
59974976	59976525	1549							44372099	44395132	23033	43308255	43362583	54328	38080479	38095501	15022
59979151	59981250	2099							44431218	44433535	2317	43476031	43489819	13788	38203299	38236532	33233
60094351	60098850	4499							44470676	44472163	1487	43669317	43696917	27600	38262659	38275886	13227
60114514	60117641	3127							44848906	44851799	2893	43784951	43786181	1230	38302952	38333795	30843
60127751	60132950	5199							44885897	62956153	18070256	43800151	43802200	2049	38401851	38441252	39401
60149976	60153850	3874							45315769	45326780	11011	43833556	43834872	1316	38676718	38720104	43386
60241449	60245776	4327							45555192	45582531	27339	44032797	44061038	28241	38975949	39000639	24690
60331883	60343652	11769							45701817	45726456	24639	44145492	44186645	41153	39075211	39089976	14765
60346918	60347951	1033							45773420	45782006	8586	44256771	44281850	25079	39315909	39320132	4223
60354212	60367576	13364							45792030	45846176	54146	44431218	44433535	2317	39338901	39342000	3099
60381790	60382356	566							45956880	45958218	1338	44475363	44482182	6819	39381125	39397799	16674
60394701	60396700	1999							45967351	45976125	8774	44719650	44728658	9008	39827529	39889367	61838
60432349	60457458	25109							45995126	46006256	11130	44777446	44839472	62026	40019859	40059601	39742
60511249	60516352	5103							46017719	46071052	53333	44883861	44895384	11523	40383245	40403504	20259
60520549	60523996	3447							46186528	46188423	1895	44904626	44960602	55976	40424590	40470752	46162
60548337	60568745	20408							46282055	46284402	2347	44955251	44958950	3699	40531866	40542073	10207
60776600	60781152	4552							46517351	46521650	4299	44997422	45004774	7352	40599611	40621407	21796
60784567	60809576	25009							46533765	46536895	3130	45047601	45049500	1899	40740194	40763557	23363
60976401	60978400	1999							46537021	46581258	44237	45701817	45726456	24639	40832182	40847486	15304
61077503	61078299	796							46556477	46558582	2105	45753566	45755933	2367	41162792	41163849	1057
61079458	61098151	18693							46962357	47174980	212623	45773420	45782006	8586	41260199	41273664	13465
61128851	61133050	4199							47346225	47361725	15500	45883696	45889895	6199	41364512	41369963	5451
61207058	61209596	2538							47527994	47537760	9766	45896576	45899125	2549	41389350	41395436	6086
61236678	61237391	713							47616976	47619725	2749	46114027	46128559	14532	41552131	41558683	6552
61241325	61256085	14760							47635611	47637674	2063	46237249	46257461	20212	41730825	41738961	8136
61258581	61259131	550							48716851	48721050	4199	46341281	46432236	90955	41808847	41853163	44316
61260745	61325513	64768							48743401	48756928	13527	46517351	46521650	4299	41915835	41917182	1347
61268387	61269786	1399							48837841	48850647	12806	46533765	46536895	3130	41980252	41989228	8976
61275615	61277152	1537							48926840	48929052	2212	46556477	46558582	2105	41997123	42009683	12560
61303911	61316577	12666							48992400	49039204	46804	46561261	46566390	5129	42085545	42088669	3124
61375975	61423732	47757							49148019	49167815	19796	46888884	46919652	30768	42109076	42110647	1571
61435047	61468952	33905							49193734	49205031	11297	46922999	46943233	20234	42136557	42151625	15068
61507549	61513870	6321							49217696	49220001	2305	46962357	47174980	212623	42188971	42197925	8954
61670711	61674850	4139							49287121	49394852	107731	47208226	47275365	67139	42273765	42277833	4068
61738706	61739948	1242							49399149	49421047	21898	47320091	47337550	17459	42291189	42294395	3206
61775562	61777032	1470							49421524	49428916	7392	47363230	47371222	7992	42327935	42328481	546
61793871	61796215	2344							49522848	49541045	18197	47422949	47455744	32795	42466516	42467366	850
61798548	61800928	2380							49630868	49678896	48028	47854669	47856778	2109	42768988	42783595	14607
61974610	61986981	12371							49686219	49700301	14082	47883201	47885600	2399	42871176	42873725	2549
61975349	61986950	11601							50108520	50111408	2888	48202751	48205000	2249	42877151	42879950	2799
62065840	62068145	2305							50404592	50591168	186576	48205390	48209960	4570	42909384	42937701	28317
62072751	62077050	4299							50707084	50747257	40173	48352878	48668176	315298	43214549	43269088	54539
62080176	62082500	2324							50998680	51010208	11528	48837841	48850647	12806	43308255	43362583	54328
62088707	62111753	23046							51297922	51298574	652	48933449	48978952	45503	43415241	43424141	8900
62194376	62200850	6474							51408698	51466265	57567	49047879	49059089	11210	43784951	43786181	1230
62217983	62222200	4217							51764151	51767195	3044	49574925	49629729	54804	43950674	43953308	2634
62318220	62322742	4522							51769240	51771250	2010	49630868	49678896	48028	44284078	44284660	582
62324166	62336525	12359			0				51773593	51825047	51454	49880213	49924801	44588	44372099	44395132	23033
62375161	62376228	1067							51944113	52071077	126964	50029405	50204189	174784	44402546	44403507	961
62435285	62467792	32507							52318820	52328243	9423	50291906	50341456	49550	44431218	44433535	2317
62735386	62754776	19390							52392234	52413507	21273	50753255	50824577	71322	44697227	44716676	19449
62735386	62755734	20348							52691432	52694918	3486	50883217	50992124	108907	44719650	44728658	9008
									52722912	52728148	5236	51385908	51387954	2046	44736944	44741269	4325
									52766306	52772306	6000	51638991	51645825	6834	44777446	44839472	62026
									53101857	53131376	29519	51673934	51681968	8034	44864872	44867806	2934
									53208764	53212566	3802	51764151	51767195	3044	44895776	44898525	2749
									53245385	53246216	831	51769240	51771250	2010	44955251	44958950	3699
									53370051	53373650	3599	51773593	51825047	51454	45047601	45049500	1899
									53594736	53632177	37441	52318820	52328243	9423	45079947	45175902	95955
									53637749	53654383	16634	52392234	52413507	21273	45219350	45227228	7878
									53735288	53758976	23688	52617009	52618709	1700	45240725	45241313	588
									53867447	53877418	9971	52648368	52655054	6686	45412350	45453646	41296
									54071663	54075950	4287	52722912	52728148	5236	45599324	45613720	14396
									54184248	54188302	4054	52803705	52805692	1987	45792031	45846176	54145
									54418175	54419681	1506	52854970	52858624	3654	45967351	45976125	8774
									54531420	54545108	13688	52860054	52862597	2543	46075249	46081415	6166
									54718151	54720650	2499	53180325	53212566	32241	46237249	46257461	20212
									55089651	55098062	8411	53466649	53467155	506	46290242	46307887	17645
									55099429	55100151	722	53537994	53548175	10181	46381023	46432236	51213
									55328651	55331550	2899	53561276	53592333	31057	46440435	46450050	9615
									55374183	55379663	5480	53668055	53707140	39085	46517351	46521650	4299
									55470625	55478220	7595	53802433	53833778	31345	46556498	46558538	2040
									55795376	55797925	2549	53886062	53888395	2333	46561261	46566390	5129
									55842027	55842810	783	54027420	54027940	520	46696448	46696972	524
									56299156	56628316	329160	54085557	54095409	9852	46880349	46892275	11926
									56346896	56347489	593	54373731	54374857	1126	46919651	46923000	3349
									56394865	56396117	1252	54492986	54504373	11387	47278601	47300650	22049
									56421476	56424325	2849	54664225	54664763	538	47320091	47337550	17459
									56692904	56695769	2865	54716778	54767952	51174	47346225	47361725	15500
									56700476	56702500	2024	54767951	54772150	4199	47363230	47371222	7992
									56717902	56737669	19767	54829305	59981950	5152645	47499265	47521408	22143
									56746886	56779742	32856	54979693	54993642	13949	47527994	47537760	9766
									56934850	56982042	47192	54989563	54996599	7036	47559851	47564350	4499
									57070498	57123152	52654	55374183	55379663	5480	47616976	47619725	2749
									57132449	57194904	62455	55421849	55449777	27928	47635611	47637674	2063
									57317503	57335571	18068	55622788	55664636	41848	47665351	47671950	6599
									57587100	57590652	3552	55674577	55691956	17379	48001958	48696408	694450
									57666749	57674849	8100	55868578	55915171	46593	48238984	48243325	4341
									57693051	57697650	4599	55921120	55924723	3603	48350038	48668169	318131
									57829701	57831900	2199	56145887	56201200	55313	48687900	48695396	7496
									57891649	57895748	4099	56260249	56280297	20048	48716851	48721050	4199
									57954191	57963752	9561	56299156	56628316	329160	48817601	48822400	4799
									58023204	58036237	13033	56421476	56424325	2849	48837841	48850647	12806
									58040329	58051255	10926	56528420	56529005	585	49094649	49129822	35173
									58053755	58065652	11897	56702914	56707615	4701	49261044	49279850	18806
									58109157	58308751	199594	56836651	56841050	4399	49574925	49629729	54804
									58518756	58522252	3496	56878310	56896483	18173	49630868	49678896	48028
									58564130	58586010	21880	56981340	56988776	7436	49821200	49876855	55655
									58792537	58797358	4821	57258171	57317503	59332	50053981	50060702	6721
									58836797	58840032	3235	57347851	57351800	3949	50068832	50085178	16346
									58908153	58917350	9197	57362851	57365525	2674	50142571	50204189	61618
									58930513	58936513	6000	57611601	57615450	3849	50218626	50251371	32745
									59126688	59140659	13971	57693051	57697650	4599	50291906	50341466	49560
									59208351	59212750	4399	57700903	57701462	559	50611693	50701086	89393
									59385061	59390801	5740	57741779	57747546	5767	50707084	50747257	40173
									59430451	59434950	4499	57751716	57763324	11608	50753255	50770801	17546
									59497539	59506850	9311	57867261	57886852	19591	50987649	51010208	22559
									59586457	59593959	7502	58053755	58065652	11897	51270481	51271081	600
									59626651	59630950	4299	58070349	58103588	33239	51477051	51480150	3099
									59650175	59678152	27977	58315841	58349844	34003	51673934	51681968	8034
									59682449	59692852	10403	58671521	58682975	11454	51685378	51709928	24550
									59814082	60523996	709914	58829892	58839558	9666	51719098	51727369	8271
									59944426	59945084	658	58902651	58905750	3099	51737515	51748718	11203
									59952583	59953248	665	58922575	58924017	1442	51828114	51898143	70029
									59952583	59953573	990	59024212	59025752	1540	51913453	51917483	4030
									60042250	60065184	22934	59030149	59031176	1027	51920521	51925838	5317
									60110567	60127752	17185	59068892	59072251	3359	51944113	52071077	126964
									60149976	60153850	3874	59161237	59162016	779	52071093	52072103	1010
									60305675	60309976	4301	59179651	59184050	4399	52392234	52413507	21273
									60331983	60343652	11669	59187980	59193184	5204	52431627	52432139	512
									60343812	60344622	810	59200376	59202925	2549	52655053	52691433	36380
									60346918	60347950	1032	59208351	59212750	4399	52728147	52766307	38160
									60350299	60352225	1926	59361360	59362718	1358	52772305	52817673	45368
									60354213	60367576	13363	59586457	59593959	7502	52853433	52854971	1538
									60388451	60392650	4199	59761951	59766250	4299	52868626	52872200	3574
									60432349	60457458	25109	59784251	59788550	4299	52927628	52938489	10861
									60516351	60520550	4199	59791201	59793900	2699	53018697	53026503	7806
									60594949	60689102	94153	59814082	60523996	709914	53063537	53064652	1115
									60726893	60773792	46899	59925890	59936745	10855	53133925	53178126	44201
									60776600	60781865	5265	59925890	59938952	13062	53180325	53212566	32241
									60788547	60789219	672	59943349	59944396	1047	53239451	53241834	2383
									61077503	61078299	796	59955573	59956563	990	53243834	53246216	2382
									61121759	61125872	4113	59958951	59960835	1884	53246699	53261750	15051
									61163365	61166244	2879	59973176	59975725	2549	53268272	53282650	14378
									61194545	61197247	2702	60241449	60245776	4327	53339781	53367530	27749
									61195161	61207070	11909	60281418	60282963	1545	53511201	53513400	2199
									61195187	61195962	775	60305675	60309976	4301	53637749	53654383	16634
									61204108	61206215	2107	60325501	60327900	2399	53725381	53731743	6362
									61209560	61224493	14933	60343812	60344622	810	53735288	53758976	23688
									61235376	61238325	2949	60346918	60347950	1032	53886062	53888395	2333
									61246745	61325513	78768	60350299	60352225	1926	53960021	53977100	17079
									61296063	61303926	7863	60354213	60367576	13363	54101264	54102829	1565
									61451511	61452241	730	60379951	60384250	4299	54223278	54254365	31087
									61468951	61473250	4299	60381790	60382356	566	54395168	54396715	1547
									61473532	61476576	3044	60386610	60423470	36860	54418175	54419681	1506
									61507549	61540749	33200	60516351	60520550	4199	54472316	54490006	17690
									61552051	61553000	949	60776600	60781865	5265	54472318	54490006	17688
									61553880	61572977	19097	60784567	61161750	377183	54492986	54504373	11387
									61588165	61588962	797	60902826	60905576	2750	54527175	54531488	4313
									61591451	61596350	4899	60918051	60921065	3014	54811651	54815850	4199
									61606009	61607177	1168	60919960	60926079	6119	54859749	54871895	12146
									61671851	61674850	2999	60960951	60965650	4699	54873605	54980418	106813
									61688827	61689358	531	60976401	60978400	1999	55124976	55128125	3149
									61727776	61730325	2549	61145373	61153345	7972	55201900	55224755	22855
									61779389	61779950	561	61163365	61166244	2879	55273776	55276325	2549
									61793871	61796215	2344	61165488	61177459	11971	55454332	55458066	3734
									61796548	61800928	4380	61184454	61195962	11508	55478219	55528442	50223
									61838476	61844151	5675	61246745	61325513	78768	55532251	55536650	4399
									61872350	61873227	877	61285251	61290150	4899	55563381	55618206	54825
									61946851	61951150	4299	61372976	61375975	2999	55622788	55664591	41803
									61974610	61986981	12371	61468951	61473250	4299	55704023	55719627	15604
									61998493	62004831	6338	61479125	61487252	8127	55740945	55759866	18921
									62065840	62068145	2305	61507549	61540749	33200	55869122	55887088	17966
									62069976	62073125	3149	61513765	61535495	21730	55929774	55932850	3076
									62083014	62101098	18084	61543804	61547111	3307	55972678	56029507	56829
									62123398	62123945	547	61588776	61624125	35349	56061854	56136078	74224
									62130892	62131652	760	61599776	61602425	2649	56201019	56221964	20945
									62200849	62217984	17135	61631951	61636150	4199	56221783	56255952	34169
									62219896	62221094	1198	61664572	61668792	4220	56394865	56396117	1252
									62231751	62239850	8099	61737337	61738707	1370	56394865	56408595	13730
									62249451	62254150	4699	61756524	61770073	13549	56622489	56645925	23436
									62268424	62274802	6378	61779389	61779950	561	56661208	56668244	7036
									62336458	62338503	2045	61807351	61935825	128474	56668242	56674086	5844
									62376227	62379623	3396	61846580	61847776	1196	56749701	56751700	1999
									62379603	62380172	569	61850725	61852376	1651	56838501	56839359	858
									62386764	62956153	569389	61854925	61861635	6710	56841049	56879162	38113
									62388580	62435964	47384	61891279	61892095	816	56934850	56936775	1925
									62411449	62424631	13182	61904167	61932170	28003	56951846	56959163	7317
									62429151	62433250	4099	62012605	62041002	28397	57054210	57065454	11244
									62735386	62755734	20348	62044125	62049193	5068	57126549	57128152	1603
									62845317	62956153	110836	62083014	62101098	18084	57316716	57317551	835
									62859241	62872259	13018	62130892	62131652	760	57346483	57355865	9382
												62179972	62183652	3680	57391976	57394800	2824
												62249451	62254150	4699	57506041	57509852	3811
												62259001	62261800	2799	57546000	57561142	15142
												62316849	62318221	1372	57587100	57590652	3552
												62322741	62324179	1438	57594849	57611036	16187
												62363342	62374750	11408	57702794	57735791	32997
												62425139	62426597	1458	57763322	57829701	66379
												62429151	62433250	4099	57831900	57870016	38116
												62456913	62559964	103051	57920951	57924850	3899
												62840504	62851342	10838	57966869	57968871	2002
															58308751	58310900	2149
															58310900	58312295	1395
															58509937	58518757	8820
															58761280	58774950	13670
															58785703	58791703	6000
															58805277	58825331	20054
															58890851	58930288	39437
															58922575	58924017	1442
															58951342	58992310	40968
															58995933	59025400	29467
															59030149	59031176	1027
															59101022	59109238	8216
															59200376	59202925	2549
															59208351	59212750	4399
															59224851	59229250	4399
															59237027	59256111	19084
															59262125	59267454	5329
															59318451	59322850	4399
															59358605	59359235	630
															59361360	59362718	1358
															59370954	59381691	10737
															59393250	59406565	13315
															59406901	59408900	1999
															59424962	59426920	1958
															59525817	59530612	4795
															59527628	59530612	2984
															59556849	59561257	4408
															59566182	59568549	2367
															59622513	59626652	4139
															59678151	59682450	4299
															59697493	59698833	1340
															59784251	59788550	4299
															59843117	59843640	523
															59953184	59956563	3379
															59960993	59978152	17159
															59973176	59975725	2549
															59974976	59977525	2549
															59981249	60003301	22052
															60003898	60004475	577
															60005306	60042952	37646
															60221442	60222212	770
															60229800	60235452	5652
															60248500	60282973	34473
															60294782	60309976	15194
															60329301	60330750	1449
															60354212	60367576	13364
															60381790	60382356	566
															60423469	60427752	4283
															60548337	60580950	32613
															60602410	60604315	1905
															60688119	60727876	39757
															60846524	60871270	24746
															60868951	60881856	12905
															60881780	60887992	6212
															60931376	60942272	10896
															60951833	60955168	3335
															60965649	61026776	61127
															60969737	60973311	3574
															61073385	61074228	843
															61093990	61095735	1745
															61129518	61130158	640
															61161651	61165300	3649
															61163365	61166244	2879
															61235376	61238325	2949
															61255441	61276259	20818
															61316576	61319250	2674
															61316576	61320045	3469
															61322045	61325513	3468
															61335511	61350614	15103
															61454576	61457125	2549
															61456776	61459358	2582
															61473532	61476576	3044
															61513743	61535499	21756
															61540748	61543805	3057
															61572976	61576125	3149
															61576390	61588167	11777
															61631951	61636150	4199
															61636476	61639325	2849
															61650201	61652200	1999
															61664572	61668792	4220
															61671851	61674850	2999
															61706699	61719719	13020
															61727776	61730325	2549
															61745324	61747547	2223
															61771272	61772218	946
															61831951	61836250	4299
															61862428	61862968	540
															61934364	61936390	2026
															61934364	61937119	2755
															61937679	61938314	635
															61975339	61986951	11612
															62052121	62063147	11026
															62072751	62077050	4299
															62080176	62082500	2324
															62111751	62117801	6050
															62111751	62121840	10089
															62113608	62115036	1428
															62131619	62146125	14506
															62172946	62179973	7027
															62194376	62200850	6474
															62229743	62231757	2014
															62239844	62243652	3808
															62274801	62279100	4299
															62324166	62336525	12359
															62363342	62368280	4938
															62397151	62401650	4499

## Sheet: LowCoverage
CNV-CH: A convex hull based segmentation approach to detect copy number variations (CNV) using next-generation sequencing data
In our study, we have also considered low coverage whole genome sequencing data of human chromosome 20. The start and end coordinates of the regions with variations, detected by our method, are given below. The samples included were CEU trio female of European ancestry (NA12878, NA12751, NA07037, NA12763, NA12813, NA12718, NA12828), YRI males (NA18501, NA18910), CEU trio male (NA12272, NA12286) a…
NA12272			NA12286			NA12718			NA12751			NA12763			NA12813			NA12828			NA18501			NA18565			NA18910			NA07037
Start Coordinate	Stop Coordinate	Size (bp)	Start Coordinate	Stop Coordinate	Size (bp)	Start Coordinate	Stop Coordinate	Size (bp)	Start Coordinate	Stop Coordinate	Size (bp)	Start Coordinate	Stop Coordinate	Size (bp)	Start Coordinate	Stop Coordinate	Size (bp)	Start Coordinate	Stop Coordinate	Size (bp)	Start Coordinate	Stop Coordinate	Size (bp)	Start Coordinate	Stop Coordinate	Size (bp)	Start Coordinate	Stop Coordinate	Size (bp)	Start Coordinate	Stop Coordinate	Size (bp)
89562	95562	6000	347401	350900	3499	89562	95562	6000	89562	95562	6000	89562	95562	6000	89562	95562	6000	308476	311925	3449	6476	11943	5467	209000	209713	713	6476	11943	5467	230555	253002	22447
230555	253002	22447	373433	376496	3063	180658	206838	26180	209000	209713	713	230555	253002	22447	209000	209713	713	318150	325226	7076	284074	289362	5288	527657	537576	9919	89562	95562	6000	308476	311925	3449
308476	311925	3449	381331	383050	1719	209000	209713	713	296230	299242	3012	284074	289362	5288	284074	289362	5288	373433	376496	3063	347401	350900	3499	704352	746851	42499	136107	138464	2357	823913	833764	9851
894802	907340	12538	570529	571151	622	284074	289362	5288	373433	376496	3063	373433	376496	3063	308476	311925	3449	578969	586513	7544	381331	383050	1719	1084251	1098055	13804	180658	206838	26180	1084251	1098055	13804
1126040	1130540	4500	1084251	1098055	13804	417285	418579	1294	397928	411842	13914	397928	411842	13914	373433	376496	3063	648263	649702	1439	570529	571151	622	1204151	1208550	4399	296230	299242	3012	1505178	1505850	672
1482985	1493642	10657	1126040	1130540	4500	594324	599763	5439	755914	772136	16222	417285	418579	1294	417285	418579	1294	1153376	1155925	2549	638357	640400	2043	1210647	1233150	22503	366139	369960	3821	1554273	1593258	38985
1517704	1520374	2670	1186750	1189117	2367	823913	833764	9851	823913	833764	9851	558660	569311	10651	573906	575159	1253	1517704	1520374	2670	879246	889666	10420	1333239	1336576	3337	381331	383050	1719	2019935	2052744	32809
1526512	1529038	2526	1333239	1336576	3337	981233	1014560	33327	1126040	1130540	4500	1126040	1130540	4500	648263	649702	1439	2579651	2582850	3199	1077601	1080100	2499	1396725	1413597	16872	570529	571151	622	3056667	3065149	8482
1554273	1593258	38985	1339436	1394176	54740	1126040	1130540	4500	1186750	1189117	2367	1509578	1515582	6004	755914	772136	16222	2586579	2620841	34262	1339436	1394176	54740	1499062	1500352	1290	572524	573268	744	3438729	3445445	6716
1940396	1943387	2991	1505178	1505850	672	1186750	1189117	2367	1210647	1233150	22503	1517704	1520374	2670	823913	833764	9851	2780357	2801263	20906	1482985	1493642	10657	1505178	1505850	672	704352	746851	42499	3486316	3486825	509
1945636	1949015	3379	1554273	1593258	38985	1325766	1331908	6142	1482985	1493642	10657	1526512	1529038	2526	879246	889666	10420	3002124	3009976	7852	1599866	1618233	18367	1546217	1549384	3167	871706	879246	7540	4056117	4058677	2560
2167232	2280392	113160	1599866	1618233	18367	1505178	1505850	672	1940396	1943387	2991	1632768	1665764	32996	1186750	1189117	2367	3056283	3065149	8866	1622720	1628522	5802	1554273	1593258	38985	1077601	1080100	2499	4750776	4753325	2549
2371419	2372812	1393	1936275	1938689	2414	1517704	1520374	2670	2019935	2052744	32809	1706436	1785671	79235	1210647	1233150	22503	3224468	3225115	647	1706436	1785671	79235	1632768	1665764	32996	1107472	1109063	1591	4896248	4918721	22473
2376630	2379680	3050	1945636	1949015	3379	1526512	1529038	2526	2151466	2163844	12378	2151466	2163844	12378	1482985	1493642	10657	3397651	3401950	4299	1940396	1943387	2991	1940396	1943387	2991	1112976	1115113	2137	4928476	4931325	2849
2381996	2384597	2601	2151466	2163844	12378	1706436	1785671	79235	2376630	2379680	3050	2286500	2369743	83243	1505178	1505850	672	3644701	3647156	2455	2151466	2163844	12378	1945636	1949015	3379	1112976	1115825	2849	5290462	5291511	1049
2663180	2679976	16796	2376630	2379680	3050	1940396	1943387	2991	2381996	2384597	2601	2371419	2372812	1393	1517704	1520374	2670	3798968	3822150	23182	2376630	2379680	3050	2151466	2163844	12378	1210647	1233150	22503	5644436	5647520	3084
3056667	3065149	8482	2497751	2501050	3299	2151466	2163844	12378	2579651	2582850	3199	2376630	2379680	3050	1554273	1593258	38985	3959801	3965255	5454	2417531	2446060	28529	2417531	2446060	28529	1482985	1493642	10657	5737556	5739401	1845
3438729	3445445	6716	2579651	2582850	3199	2381996	2384597	2601	2637482	2652656	15174	2637482	2652656	15174	1599866	1618233	18367	4687558	4712709	25151	2497751	2501050	3299	2575662	2576248	586	1505178	1505850	672	5867009	5869865	2856
3486316	3486825	509	2663180	2679976	16796	2579651	2582850	3199	2780357	2801263	20906	2780357	2801263	20906	1632768	1665764	32996	4928476	4931325	2849	2531979	2564678	32699	2586579	2620841	34262	1554273	1593258	38985	6392600	6423534	30934
3660351	3662450	2099	2780357	2801263	20906	2637482	2652656	15174	3030588	3037845	7257	2821678	2837676	15998	2151466	2163844	12378	5290462	5291511	1049	2579651	2582850	3199	2882607	2891494	8887	1803507	1807850	4343	6452773	6467299	14526
3998271	4017251	18980	3002124	3009976	7852	2780357	2801263	20906	3056667	3065149	8482	3067555	3132342	64787	2286500	2369743	83243	5772359	5776470	4111	2586579	2620841	34262	2982585	2997891	15306	1821976	1824925	2949	8059976	8062825	2849
4056117	4058677	2560	3012925	3028130	15205	2811301	2813976	2675	3067555	3132342	64787	3224468	3225115	647	2371419	2372812	1393	6008395	6010913	2518	2663180	2679976	16796	3447805	3457616	9811	2151466	2163844	12378	9092949	9100096	7147
4270292	4314644	44352	3224468	3225115	647	2821678	2837676	15998	3224468	3225115	647	3486316	3486825	509	2579651	2582850	3199	6107869	6126898	19029	2780357	2801263	20906	3486316	3486825	509	2167232	2280392	113160	9265654	9305437	39783
4687558	4712709	25151	3438729	3445445	6716	2882607	2891494	8887	3486316	3486825	509	4416421	4461398	44977	2586579	2620841	34262	6972849	6979752	6903	2882607	2891494	8887	3691584	3716500	24916	2417531	2446060	28529	9362433	9386172	23739
4750776	4753325	2549	3691584	3716500	24916	3238434	3282165	43731	3660351	3662450	2099	4472853	4558319	85466	2623872	2628109	4237	7130715	7153927	23212	2897994	2972268	74274	3798968	3822150	23182	2497751	2501050	3299	9959376	9961925	2549
4964577	4965094	517	3742301	3761576	19275	3462391	3481092	18701	4056117	4058677	2560	4687558	4712709	25151	2682825	2736121	53296	8558357	8589926	31569	3012925	3028130	15205	3971803	3988740	16937	2576272	2579193	2921	11309713	11328050	18337
5406153	5415413	9260	3773245	3775310	2065	3486316	3486825	509	4270292	4314644	44352	4741678	4743703	2025	2821678	2837676	15998	8592175	8650366	58191	3056667	3065149	8482	4126263	4176376	50113	2586579	2620841	34262	11460649	11467747	7098
5605247	5629542	24295	3998271	4017251	18980	3644701	3647156	2455	4320308	4338250	17942	4755339	4756234	895	3030588	3037845	7257	8780229	8782501	2272	3067555	3132342	64787	4220498	4237634	17136	2840325	2868745	28420	11824573	11865732	41159
5644436	5647520	3084	4126263	4176376	50113	3936251	3938250	1999	4741678	4743703	2025	4772806	4773723	917	3462391	3481092	18701	8944130	8944736	606	3691584	3716500	24916	4270292	4314644	44352	3056667	3065149	8482	12379551	12384750	5199
5652865	5672447	19582	4320308	4338250	17942	4056117	4058677	2560	4750776	4753325	2549	5772359	5776470	4111	3644701	3647156	2455	9362433	9386172	23739	3742301	3761576	19275	4320308	4338250	17942	3067555	3132342	64787	12581827	12609944	28117
5737556	5739401	1845	4393121	4398987	5866	4320308	4338250	17942	4928476	4931325	2849	6313459	6323530	10071	3651374	3651980	606	9970923	10016488	45565	3773245	3775310	2065	4416421	4461398	44977	3173063	3214245	41182	12861349	12867814	6465
5867009	5869865	2856	4566066	4579170	13104	4374201	4380318	6117	5250641	5281255	30614	6389858	6390451	593	3763576	3769091	5515	11254750	11282359	27609	3827307	3831621	4314	4750776	4753325	2549	3397651	3401950	4299	14042749	14077152	34403
6252592	6258564	5972	4660654	4668620	7966	4472853	4558319	85466	5360142	5380202	20060	6985449	6998017	12568	3773245	3775310	2065	11460649	11467747	7098	3936251	3938250	1999	4790868	4810933	20065	3409451	3412550	3099	14718660	14746538	27878
6313459	6323530	10071	4716476	4728420	11944	4741678	4743703	2025	5422901	5436644	13743	7260592	7265038	4446	4056117	4058677	2560	12041000	12044855	3855	4113504	4115172	1668	4813056	4827547	14491	3438729	3445445	6716	14882451	14884825	2374
6389858	6390451	593	4750776	4753325	2549	4750776	4753325	2549	5644436	5647520	3084	7380251	7383750	3499	4270292	4314644	44352	12148941	12151142	2201	4126263	4176376	50113	4928476	4931325	2849	3660351	3662450	2099	15088051	15089307	1256
6392600	6423534	30934	4755339	4756234	895	4772806	4773723	917	5652865	5672447	19582	7399802	7423513	23711	4320308	4338250	17942	12262043	12294236	32193	4270292	4314644	44352	4973283	4973865	582	3673815	3691584	17769	15187468	15194472	7004
6452773	6467299	14526	4886550	4894612	8062	4896248	4918721	22473	5737556	5739401	1845	8059976	8062825	2849	4416421	4461398	44977	12527343	12556070	28727	4393121	4398987	5866	4989429	4994930	5501	3773245	3775310	2065	15686086	15713373	27287
6808578	6814106	5528	4896248	4918721	22473	4928476	4931325	2849	5772359	5776470	4111	8944130	8944736	606	4785063	4788270	3207	12658518	12659348	830	4660654	4668620	7966	5076226	5232392	156166	3827307	3831621	4314	15990705	16009450	18745
7130715	7153927	23212	5250641	5281255	30614	5360142	5380202	20060	6107869	6126898	19029	9092949	9100096	7147	4790868	4810933	20065	12678872	12719339	40467	4716476	4728420	11944	5237644	5239363	1719	3936251	3938250	1999	16115151	16119350	4199
7240149	7241291	1142	5301131	5329261	28130	5422901	5436644	13743	6313459	6323530	10071	9152140	9171465	19325	4896248	4918721	22473	12746041	12771339	25298	4755339	4756234	895	5290462	5291511	1049	3959801	3965255	5454	16756749	16770693	13944
7399802	7423513	23711	5383949	5386040	2091	5652865	5672447	19582	6392600	6423534	30934	9398251	9401250	2999	4928476	4931325	2849	13190365	13193627	3262	4785063	4788270	3207	5644436	5647520	3084	4027990	4049810	21820	16962700	17020113	57413
7650731	7690326	39595	5406153	5415413	9260	5867009	5869865	2856	6808578	6814106	5528	9566761	9567475	714	4959740	4963648	3908	13906860	13922976	16116	4896248	4918721	22473	5652865	5672447	19582	4416421	4461398	44977	17048451	17053125	4674
8920151	8923150	2999	5442251	5448150	5899	6296266	6307075	10809	6948133	6954365	6232	11309713	11328050	18337	5290462	5291511	1049	14501745	14504952	3207	5237644	5239363	1719	5705177	5720221	15044	4613551	4617450	3899	17370063	17371111	1048
9044617	9057318	12701	5589273	5598318	9045	6688049	6713869	25820	7038363	7041974	3611	11420949	11425828	4879	5422901	5436644	13743	15030195	15036207	6012	5301131	5329261	28130	5737556	5739401	1845	4648538	4655602	7064	17442455	17496901	54446
9265654	9305437	39783	5605247	5629542	24295	6808578	6814106	5528	7399802	7423513	23711	11469747	11490015	20268	5605247	5629542	24295	15050351	15054450	4099	5383949	5386040	2091	5932190	5936525	4335	4741678	4743703	2025	17629439	17716188	86749
9768850	9770952	2102	5644436	5647520	3084	6816205	6841962	25757	8010549	8056021	45472	11768348	11773191	4843	5737556	5739401	1845	15088051	15089307	1256	5406153	5415413	9260	6296266	6307075	10809	4790868	4810933	20065	17732021	17733743	1722
10961452	10962704	1252	5800883	5859912	59029	6948133	6954365	6232	8059976	8062825	2849	12185756	12216971	31215	5772359	5776470	4111	15239552	15249684	10132	5442251	5448150	5899	6361049	6364160	3111	4886550	4894612	8062	17825899	17836687	10788
11074446	11087555	13109	5867009	5869865	2856	6985449	6998017	12568	8458708	8469823	11115	12294451	12299350	4899	6187484	6235257	47773	15832299	15890697	58398	5589273	5598318	9045	6389858	6390451	593	4959740	4968237	8497	17946324	17958346	12022
11134705	11159222	24517	5879069	5913763	34694	7051890	7070400	18510	8558357	8589926	31569	12321801	12323900	2099	6371550	6386484	14934	16042017	16047052	5035	5605247	5629542	24295	6769551	6791996	22445	4967904	4969556	1652	18107197	18109679	2482
11215985	11219615	3630	6252592	6258564	5972	7380251	7383750	3499	8755150	8766438	11288	12379551	12384750	5199	6392600	6423534	30934	16188083	16188835	752	5644436	5647520	3084	6985449	6998017	12568	4989429	4994930	5501	18925767	18927290	1523
11309713	11328050	18337	6361049	6364160	3111	7399802	7423513	23711	9044617	9057318	12701	12658518	12659348	830	6816205	6841962	25757	16325056	16337776	12720	5800883	5859912	59029	7173951	7176750	2799	5290462	5291511	1049	19195300	19214414	19114
11463516	11706411	242895	6371550	6386484	14934	7555747	7607552	51805	9116195	9119630	3435	12729001	12737100	8099	6985449	6998017	12568	16536662	16541160	4498	5867009	5869865	2856	7240149	7241291	1142	5442251	5448150	5899	19591403	19592367	964
11562301	11565557	3256	6452773	6467299	14526	7867191	7957767	90576	9566761	9567475	714	12888406	12896115	7709	7000333	7025035	24702	16778494	16779459	965	5879069	5913763	34694	7352746	7356266	3520	5578711	5587336	8625	19649716	19695227	45511
12321801	12323900	2099	6972849	6979752	6903	8010549	8056021	45472	10050667	10090886	40219	12990851	12995944	5093	7555747	7607552	51805	17230352	17261540	31188	5946959	5982325	35366	7555747	7607552	51805	5632728	5638438	5710	19936778	19958323	21545
12379551	12384750	5199	7221601	7223700	2099	8944130	8944736	606	10188298	10376998	188700	13073963	13084031	10068	7713651	7714650	999	17370063	17371111	1048	6008395	6010913	2518	7612149	7622716	10567	5737556	5739401	1845	21329051	21332850	3799
12484447	12484983	536	7555747	7607552	51805	9116195	9119630	3435	11074446	11087555	13109	13752995	13824206	71211	7805738	7806358	620	17629439	17716188	86749	6361049	6364160	3111	7805738	7806358	620	5800883	5859912	59029	21749674	21782084	32410
12581827	12609944	28117	7650731	7690326	39595	9566761	9567475	714	11420949	11425828	4879	13906860	13922976	16116	8010549	8056021	45472	18362348	18368358	6010	6370001	6370570	569	7846654	7847190	536	5879069	5913763	34694	21824211	21838702	14491
12663658	12669364	5706	7690326	7700366	10040	9708867	9711018	2151	11460649	11467747	7098	14042749	14077152	34403	8458708	8469823	11115	18414855	18552552	137697	6688049	6713869	25820	8059976	8062825	2849	5918099	5928700	10601	22059761	22101640	41879
13073963	13084031	10068	8558357	8589926	31569	9959376	9961925	2549	11463516	11706411	242895	14137779	14219929	82150	8755150	8766438	11288	19980998	19983363	2365	6816205	6841962	25757	8416213	8423886	7673	6140393	6160817	20424	22271038	22272475	1437
14042749	14077152	34403	8660501	8662550	2049	10093732	10125349	31617	11526851	11531050	4199	14573967	14586658	12691	8780229	8782501	2272	20386176	20388725	2549	6985449	6998017	12568	8755150	8766438	11288	6265706	6284002	18296	22353640	22373550	19910
14227567	14248554	20987	8920151	8923150	2999	10188298	10376998	188700	11562301	11565557	3256	15039515	15041578	2063	8944130	8944736	606	21137151	21139450	2299	7000333	7025035	24702	8843715	8854087	10372	6296266	6307075	10809	22650603	22662215	11612
14882451	14884825	2374	9092949	9100096	7147	10966626	10967209	583	11810667	11811550	883	15088051	15089307	1256	9044617	9057318	12701	21323151	21328050	4899	7038363	7041974	3611	9017314	9023100	5786	6361049	6364160	3111	23323438	23332981	9543
15088051	15089307	1256	9116195	9119630	3435	11768348	11773191	4843	12412082	12417505	5423	15662347	15668528	6181	9092949	9100096	7147	21329051	21332850	3799	7051890	7070400	18510	9085424	9089552	4128	6948133	6954365	6232	23420150	23442266	22116
15196832	15233633	36801	9152140	9171465	19325	11824573	11865732	41159	12658518	12659348	830	15749345	15767646	18301	9152140	9171465	19325	21745137	21746562	1425	7221601	7223700	2099	9362433	9386172	23739	6957158	6967325	10167	23496607	23512422	15815
15457110	15457729	619	9566761	9567475	714	12379551	12384750	5199	12729001	12737100	8099	15906219	15914579	8360	9362433	9386172	23739	21749674	21782084	32410	7363301	7365400	2099	9650970	9658169	7199	6985449	6998017	12568	23617661	23619156	1495
15686086	15713373	27287	9768850	9770952	2102	12658518	12659348	830	12990851	12995944	5093	16026767	16035405	8638	9398251	9401250	2999	21906495	21919725	13230	7480016	7541575	61559	9768850	9770952	2102	7399802	7423513	23711	23685112	23695972	10860
15906219	15914579	8360	10050667	10090886	40219	12888406	12896115	7709	13073963	13084031	10068	16115151	16119350	4199	9566761	9567475	714	22013924	22056643	42719	7555747	7607552	51805	9959376	9961925	2549	7480016	7541575	61559	24265050	24268407	3357
16115151	16119350	4199	10188298	10376998	188700	12990851	12995944	5093	14042749	14077152	34403	16153033	16155074	2041	10050667	10090886	40219	22305976	22308525	2549	7640889	7647278	6389	9970923	10016488	45565	7690326	7700366	10040	24631554	24634375	2821
16381263	16466905	85642	10440901	10442100	1199	13137183	13149201	12018	14137779	14219929	82150	16381263	16466905	85642	11469747	11490015	20268	22353640	22373550	19910	7650731	7690326	39595	10040642	10045476	4834	8059976	8062825	2849	25397066	25398022	956
16962700	17020113	57413	10961452	10962704	1252	13575821	13584750	8929	14405834	14414618	8784	16778494	16779459	965	11526851	11531050	4199	22703183	22715280	12097	7846654	7847190	536	10188298	10376998	188700	8099262	8101919	2657	25699629	25700991	1362
17048451	17053125	4674	11463516	11706411	242895	13752995	13824206	71211	14573967	14586658	12691	16902049	16960301	58252	11824573	11865732	41159	22715280	22719404	4124	8416213	8423886	7673	10382996	10388842	5846	8396851	8399850	2999	25771049	25772201	1152
17123849	17164598	40749	11568599	11576976	8377	14137779	14219929	82150	15039515	15041578	2063	17123849	17164598	40749	12527343	12556070	28727	22967258	22979216	11958	8920151	8923150	2999	10469975	10475975	6000	8440650	8442748	2098	25948290	25953450	5160
17437862	17439604	1742	12051846	12079094	27248	14405834	14414618	8784	15088051	15089307	1256	17442455	17496901	54446	12658518	12659348	830	22978319	22996710	18391	9152140	9171465	19325	10519856	10520454	598	8755150	8766438	11288	25981051	25986101	5050
17629439	17716188	86749	12678872	12719339	40467	14425294	14426955	1661	15164300	15183425	19125	17579478	17581888	2410	12861349	12867814	6465	23020706	23040621	19915	9227691	9232298	4607	10737382	10949201	211819	8988412	8998950	10538	25995351	26021094	25743
17946324	17958346	12022	12746041	12771339	25298	14718660	14746538	27878	15364449	15387286	22837	18107197	18109679	2482	12888406	12896115	7709	23354701	23362350	7649	9362433	9386172	23739	10961452	10962704	1252	9085424	9089552	4128	26094163	26135879	41716
18107197	18109679	2482	12861349	12867814	6465	14759021	14766197	7176	15468153	15497913	29760	18258000	18287399	29399	13073963	13084031	10068	23599550	23614278	14728	9411267	9427884	16617	10966626	10967209	583	9092949	9100096	7147	28054610	28056132	1522
18682250	18688721	6471	13137183	13149201	12018	15196832	15233633	36801	15650037	15657702	7665	18312012	18315329	3317	13752995	13824206	71211	23727251	23731850	4599	9923888	9932450	8562	11215985	11219615	3630	9116195	9119630	3435	28184074	28191625	7551
19591403	19592367	964	13205337	13219784	14447	15364449	15387286	22837	15990705	16009450	18745	18795643	18798632	2989	13925925	13943368	17443	23787651	23789650	1999	10048325	10050530	2205	11460649	11467747	7098	9768850	9770952	2102	30362522	30364072	1550
20812489	20817555	5066	13844316	13863971	19655	15468153	15497913	29760	16115151	16119350	4199	19177268	19185989	8721	14397950	14403497	5547	24039880	24134452	94572	10093732	10125349	31617	11568599	11576976	8377	9796515	9816222	19707	30373401	30375700	2299
21323151	21328050	4899	13906860	13922976	16116	15650037	15657702	7665	16381263	16466905	85642	19591403	19592367	964	14405834	14414618	8784	24182682	24195075	12393	10440901	10442100	1199	11810667	11811550	883	10048325	10050530	2205	30408976	30411825	2849
21613430	21633401	19971	14042749	14077152	34403	15832299	15890697	58398	16756749	16770693	13944	19742103	19746382	4279	15015441	15022920	7479	24366791	24372700	5909	10469975	10475975	6000	11972776	11975525	2749	10519856	10520454	598	30427376	30429925	2549
21749674	21755465	5791	14227567	14248554	20987	15990705	16009450	18745	17123849	17164598	40749	20812489	20817555	5066	15088051	15089307	1256	24716876	24728158	11282	10584428	10641471	57043	12041000	12044855	3855	10584428	10641471	57043	30449000	30533377	84377
21749674	21782084	32410	14405834	14414618	8784	16026767	16035405	8638	17181626	17202231	20605	21323151	21328050	4899	15164300	15183425	19125	24739301	24744050	4749	10732924	10734037	1113	12109251	12116350	7099	10737382	10949201	211819	30667149	30670648	3499
22059761	22101640	41879	14759021	14766197	7176	16115151	16119350	4199	17226189	17226734	545	21613430	21633401	19971	15235514	15236901	1387	25045151	25049450	4299	10961452	10962704	1252	12262043	12294236	32193	10951250	10958925	7675	31215359	31218486	3127
22703183	22715280	12097	15050351	15054450	4099	16381263	16466905	85642	17230352	17261540	31188	21971001	21973500	2499	15468153	15497913	29760	25071715	25108152	36437	11233092	11242270	9178	12412082	12417505	5423	11230825	11231358	533	31383551	31387950	4399
23323438	23332981	9543	15196832	15233633	36801	16902049	16960301	58252	17437862	17439604	1742	22013924	22056643	42719	15723700	15736342	12642	25530965	25531905	940	11420949	11425828	4879	12484447	12484983	536	11233092	11242270	9178	31705007	31706341	1334
23496607	23512422	15815	15330805	15335575	4770	16962700	17020113	57413	17579478	17581888	2410	22680749	22715280	34531	16026767	16035405	8638	25575365	25627002	51637	11442351	11451247	8896	12527343	12556070	28727	11254750	11282359	27609	31810785	31832572	21787
23541820	23542562	742	15457110	15457729	619	17579478	17581888	2410	17588520	17604260	15740	22721462	22733630	12168	16115151	16119350	4199	25758442	25759152	710	11568599	11576976	8377	12678872	12719339	40467	11309713	11328050	18337	32473678	32474583	905
23685112	23695972	10860	15468153	15497913	29760	17588520	17604260	15740	17629439	17716188	86749	22782149	22797652	15503	16153033	16155074	2041	25927047	25944652	17605	11579825	11706411	126586	12746041	12771339	25298	11420949	11425828	4879	32583039	32609529	26490
24631554	24634375	2821	15650037	15657702	7665	17629439	17716188	86749	17836738	17837519	781	22967258	22979216	11958	16188083	16188835	752	26042997	26050700	7703	12051846	12079094	27248	12746041	12857852	111811	11460649	11467747	7098	32727301	32730250	2949
24716876	24728158	11282	15686086	15713373	27287	17732021	17733743	1722	18107197	18109679	2482	23127562	23182989	55427	16381263	16466905	85642	26144094	26162232	18138	12294451	12299350	4899	12888406	12896115	7709	11562301	11565557	3256	32764793	32766792	1999
25515325	25529152	13827	15714727	15721601	6874	17836738	17837519	781	19008701	19010700	1999	23368814	23371088	2274	16756749	16770693	13944	26219359	26232652	13293	12412082	12417505	5423	13190365	13193627	3262	11768348	11773191	4843	33400433	33412379	11946
25575365	25627002	51637	15723700	15736342	12642	17946324	17958346	12022	19742103	19746382	4279	23407449	23417951	10502	17123849	17164598	40749	26302082	26304977	2895	12431602	12481002	49400	13966855	14028351	61496	11810667	11811550	883	33418186	33439527	21341
25630399	25644456	14057	15990705	16009450	18745	18107197	18109679	2482	19930033	19932237	2204	23599550	23614278	14728	17181626	17202231	20605	28226806	28228390	1584	12616451	12643234	26783	15023851	15026016	2165	12412082	12417505	5423	33587695	33591850	4155
25699629	25700991	1362	16026767	16035405	8638	18258000	18287399	29399	19980998	19983363	2365	23617661	23619156	1495	17226189	17226734	545	29577292	29596682	19390	12746041	12857852	111811	15088051	15089307	1256	12484447	12484983	536	33818299	33837822	19523
25771049	25772201	1152	16115151	16119350	4199	18706449	18710003	3554	20728049	20753545	25496	23642649	23659860	17211	17230352	17261540	31188	30776495	30777400	905	12861349	12867814	6465	15187468	15194472	7004	12907637	12911050	3413	34460449	34480335	19886
25960751	25966350	5599	16249483	16322155	72672	18878251	18882950	4699	21281051	21283100	2049	23715829	23720711	4882	17370063	17371111	1048	30908738	30909290	552	12990851	12995944	5093	15235514	15236901	1387	13205337	13219784	14447	35169549	35184145	14596
26144094	26162232	18138	16549518	16563973	14455	19008701	19010700	1999	21323151	21328050	4899	24182682	24184680	1998	17588520	17604260	15740	31215359	31218486	3127	13073963	13084031	10068	15330805	15335575	4770	13438893	13558424	119531	38080479	38095501	15022
26241583	26281679	40096	16696565	16753352	56787	19021795	19024251	2456	21329051	21332850	3799	24379223	24397176	17953	17629439	17716188	86749	31369569	31379086	9517	13137183	13149201	12018	15364449	15387286	22837	13880018	13882428	2410	38262659	38275886	13227
26289488	26301786	12298	17437862	17439604	1742	19177268	19185989	8721	21810661	21819100	8439	24642760	24648410	5650	17825899	17836687	10788	31496400	31506601	10201	13844316	13863971	19655	15468153	15497913	29760	13966855	14028351	61496	38362199	38369026	6827
26302082	26304977	2895	17442455	17496901	54446	19591403	19592367	964	22059761	22101640	41879	25045151	25049450	4299	17946324	17958346	12022	31786493	31790439	3946	13906860	13922976	16116	15650037	15657702	7665	14368556	14394512	25956	38458991	38503657	44666
29805380	29833288	27908	17588520	17604260	15740	19742103	19746382	4279	22271038	22272475	1437	25123176	25125725	2549	18125874	18127253	1379	31946076	31956417	10341	14030550	14039652	9102	15714727	15721601	6874	14405834	14414618	8784	38728578	38750176	21598
29283166	29284341	1175	17608651	17612250	3599	19930033	19932237	2204	22353640	22373550	19910	25575365	25627002	51637	18258000	18287399	29399	31997772	32026376	28604	14042749	14077152	34403	15832299	15890697	58398	14425294	14426955	1661	38975949	39000639	24690
29480325	29493853	13528	18107197	18109679	2482	21281051	21283100	2049	22585549	22613561	28012	25685249	25686061	812	18312012	18315329	3317	32727301	32730250	2949	14080549	14135562	55013	15990705	16009450	18745	14508749	14517221	8472	39315909	39320132	4223
29514446	29681561	167115	19026550	19047035	20485	21749674	21782084	32410	22680824	22696183	15359	25973051	25979051	6000	18795643	18798632	2989	33336085	33344469	8384	14397950	14403497	5547	16042017	16047052	5035	14679595	14709710	30115	39338901	39342000	3099
29577292	29596682	19390	19612139	19637752	25613	21906495	21919725	13230	22782149	22797652	15503	25977651	25987050	9399	19026550	19047035	20485	33581540	33585695	4155	14405834	14414618	8784	16153033	16155074	2041	14718660	14746538	27878	39354214	39378576	24362
30408976	30411825	2849	19742103	19746382	4279	21971001	21973500	2499	22955102	22957977	2875	26042997	26050700	7703	19177268	19185989	8721	33587695	33591850	4155	14759021	14766197	7176	16381263	16466905	85642	15028617	15030180	1563	40221087	40275317	54230
30449000	30533377	84377	19930033	19932237	2204	22059761	22101640	41879	22967258	22979216	11958	26139876	26140945	1069	19317369	19350900	33531	33589401	33591850	2449	15015441	15022920	7479	16696565	16753352	56787	15275822	15310716	34894	40473949	40528761	54812
30959468	30980341	20873	20026767	20030067	3300	22721462	22733630	12168	23020706	23040621	19915	26241583	26281679	40096	19742103	19746382	4279	33689615	33750393	60778	15124980	15162001	37021	16756749	16770693	13944	15311130	15316919	5789	40531866	40542073	10207
31705007	31706341	1334	20035561	20051400	15839	22782149	22797652	15503	23127562	23182989	55427	26247606	26248673	1067	19930033	19932237	2204	34163263	34172720	9457	15235514	15236901	1387	16962700	17020113	57413	15330805	15335575	4770	40599611	40621407	21796
31810785	31832572	21787	20059985	20181576	121591	22978319	22996710	18391	23407449	23417951	10502	26302082	26304977	2895	20035561	20051400	15839	34637499	34654806	17307	15330805	15335575	4770	17093057	17119252	26195	15586277	15587030	753	42218665	42219832	1167
32415075	32462480	47405	20184125	20247951	63826	23020706	23040621	19915	23556118	23565352	9234	28033563	28034622	1059	21137151	21139450	2299	35484749	35491425	6676	15650037	15657702	7665	17181626	17202231	20605	15659562	15660363	801	42568715	42656459	87744
32583039	32609529	26490	20293951	20310692	16741	23115151	23124309	9158	23617661	23619156	1495	28148889	28165007	16118	21281051	21283100	2049	35722354	35736234	13880	15714727	15721601	6874	17230352	17261540	31188	15810800	15814825	4025	42871176	42873725	2549
32727301	32730250	2949	20984416	21535020	550604	23127562	23182989	55427	23642649	23659860	17211	28182980	28191625	8645	21329051	21332850	3799	36535212	36571915	36703	15966905	15977698	10793	17338094	17370063	31969	15906219	15914579	8360	42877151	42879950	2799
32764793	32766792	1999	21001671	21014147	12476	23323438	23332981	9543	23929551	23933850	4299	28226806	28228390	1584	21749674	21782084	32410	36574000	36649312	75312	16214622	16219850	5228	17370063	17371111	1048	16051825	16089501	37676	42959551	43004425	44874
33258599	33264950	6351	21749674	21782084	32410	23407449	23417951	10502	24136595	24137201	606	29356949	29367868	10919	21938351	21941750	3399	36650751	36654250	3499	16249483	16322155	72672	17437862	17439604	1742	16167638	16184499	16861	43476031	43489819	13788
33336085	33344469	8384	21810661	21819100	8439	23420150	23442266	22116	24182682	24195075	12393	29577292	29596682	19390	22013924	22056643	42719	36799155	36873314	74159	16696565	16753352	56787	17442455	17496901	54446	16186479	16187812	1333	44032797	44061038	28241
33345780	33358397	12617	22455468	22496551	41083	23556118	23565352	9234	24358251	24362050	3799	30362522	30364072	1550	22271038	22272475	1437	36999438	37003440	4002	17037582	17044483	6901	17499725	17566919	67194	16190746	16201201	10455	44368003	44369002	999
33418186	33439527	21341	22703183	22715280	12097	23929551	23933850	4299	24379223	24397176	17953	30776495	30777400	905	22273574	22275414	1840	37479530	37497383	17853	17230352	17261540	31188	17588520	17604260	15740	16549518	16563973	14455	44719650	44728658	9008
33587695	33591850	4155	22715280	22719404	4124	24182682	24184680	1998	24631554	24634375	2821	30805198	30805775	577	22353640	22373550	19910	37551750	37624679	72929	17732021	17733743	1722	17732021	17733743	1722	17093057	17119252	26195	44997422	45004774	7352
34079243	34126287	47044	22801649	22803801	2152	24358251	24362050	3799	25529767	25530640	873	30908738	30909290	552	22650603	22662215	11612	37902090	37946810	44720	17755106	17764848	9742	17825899	17836687	10788	17305806	17330135	24329	45052293	45079948	27655
34460449	34480335	19886	22978319	22996710	18391	24631554	24634375	2821	25630399	25644456	14057	30959468	30980341	20873	22680749	22715280	34531	39075211	39089976	14765	17780920	17795122	14202	18134943	18135726	783	17755106	17764848	9742	45219350	45227228	7878
35008593	35164452	155859	23000979	23007545	6566	25515325	25529152	13827	25771049	25772201	1152	31128977	31204530	75553	22715280	22719404	4124	39338901	39342000	3099	18107197	18109679	2482	18414855	18552552	137697	17825899	17836687	10788	45462425	45504550	42125
35722354	35736234	13880	23020706	23040621	19915	25529767	25530640	873	25927047	25944652	17605	31383551	31387950	4399	22967258	22979216	11958	39430303	39440199	9896	18312012	18315329	3317	18638150	18672334	34184	18125874	18127253	1379	45753566	45755933	2367
35978952	36184576	205624	23354701	23362350	7649	25533549	25541921	8372	25973051	25979051	6000	31719980	31736476	16496	23127562	23182989	55427	39943085	39954252	11167	19026550	19047035	20485	18925767	18927290	1523	18142019	18188696	46677	46290242	46307887	17645
36254885	36372355	117470	23599550	23614278	14728	25575365	25627002	51637	25977651	25987050	9399	31757501	31762464	4963	23240559	23289576	49017	39958549	40017334	58785	19195300	19214414	19114	19021795	19024251	2456	18312012	18315329	3317	46556477	46558582	2105
36650751	36654250	3499	24265050	24268407	3357	25646706	25648769	2063	26042997	26050700	7703	31782701	31784850	2149	23323438	23332981	9543	40097639	40113213	15574	19612139	19637752	25613	19195300	19214414	19114	18638150	18672334	34184	46962357	47174980	212623
36671137	36673651	2514	24366791	24372700	5909	25699629	25700991	1362	26139876	26140945	1069	32483316	32512044	28728	23368814	23371088	2274	40383245	40403504	20259	19814572	19822222	7650	19317369	19350900	33531	18682250	18688721	6471	47363230	47371222	7992
36999438	37003440	4002	24653746	24659550	5804	25771049	25772201	1152	26164572	26166572	2000	32611825	32615152	3327	23541820	23542562	742	40740194	40763557	23363	19930033	19932237	2204	19649716	19695227	45511	18795643	18798632	2989	47419751	47422650	2899
37410049	37417840	7791	24706946	24707790	844	25927047	25944652	17605	26193860	26205542	11682	33046332	33046907	575	23599550	23614278	14728	40946176	40948725	2549	19936778	19958323	21545	19823138	19850854	27716	19008701	19010700	1999	47460965	47495220	34255
38080479	38095501	15022	24739301	24744050	4749	26094163	26135879	41716	26247606	26248673	1067	33258599	33264950	6351	23685112	23695972	10860	41389350	41395436	6086	20026767	20030067	3300	19936778	19958323	21545	19195300	19214414	19114	47883201	47885600	2399
38344084	38356452	12368	24834297	24837241	2944	26139876	26140945	1069	26302082	26304977	2895	33279181	33289744	10563	24182682	24184680	1998	41541037	41544371	3334	20035561	20051400	15839	19980998	19983363	2365	20007902	20013290	5388	48001958	48031491	29533
38401851	38441252	39401	24845355	24846856	1501	26168380	26168912	532	26319033	28033236	1714203	33581540	33590096	8556	24358251	24362050	3799	41692374	41704052	11678	20184125	20247951	63826	19995176	19999890	4714	20026767	20030067	3300	48249400	48251557	2157
38458991	38503657	44666	24997949	25014291	16342	26193860	26205542	11682	28033563	28034622	1059	33593967	33608161	14194	24542451	24547550	5099	42400967	42464652	63685	20250300	20253790	3490	20413991	20447553	33562	20035561	20051400	15839	48352878	48668176	315298
39075211	39089976	14765	25354867	25356036	1169	26208458	26209876	1418	28085351	28088200	2849	33783242	33786034	2792	24631554	24634375	2821	42466516	42467366	850	20293951	20310692	16741	20984416	20999671	15255	20728049	20753545	25496	48824801	48826900	2099
39943085	39954252	11167	25529767	25530640	873	26241583	26281679	40096	28117851	28130052	12201	34738762	34892608	153846	25045151	25049450	4299	43271822	43304486	32664	20413991	20447553	33562	21281051	21283100	2049	20812489	20817555	5066	49421524	49428916	7392
40221087	40275317	54230	25630399	25644456	14057	26302082	26304977	2895	28134249	28139789	5540	35484749	35491425	6676	25397066	25398022	956	44228851	44233550	4699	21001671	21014147	12476	21329051	21332850	3799	21199093	21199750	657	50003763	50014706	10943
40473949	40528761	54812	25796088	25822469	26381	26319033	28033236	1714203	28148889	28165007	16118	35722354	35736234	13880	25685249	25686061	812	44372099	44395132	23033	21350151	21351200	1049	21635450	21733046	97596	21421857	21438914	17057	50104349	50106520	2171
40531866	40542073	10207	25973051	25979051	6000	28054610	28056132	1522	28164176	28166725	2549	36574000	36649312	75312	25927047	25944652	17605	45138366	45164341	25975	21529725	21578761	49036	21745137	21746562	1425	21745137	21746562	1425	50132140	50138161	6021
40599611	40621407	21796	25977651	25987050	9399	28148889	28165007	16118	28182980	28191625	8645	36681154	36687352	6198	26042997	26050700	7703	45240725	45241313	588	21613430	21633401	19971	21810661	21819100	8439	22147310	22154060	6750	50707084	50747257	40173
40676301	40678350	2049	25986951	25993150	6199	28194431	28196561	2130	28194431	28196561	2130	36753523	36794236	40713	26164572	26166572	2000	45315769	45326780	11011	21750042	21804752	54710	21824211	21838702	14491	22273574	22275414	1840	51175003	51205570	30567
40684225	40707078	22853	26094163	26135879	41716	28198957	28204981	6024	28198957	28204981	6024	36799155	36873314	74159	26193860	26205542	11682	45773420	45782006	8586	21810661	21819100	8439	21906495	21919725	13230	22305976	22308525	2549	51268772	51292778	24006
40724108	40735895	11787	26139876	26140945	1069	28226806	28228390	1584	28207247	28213004	5757	37044270	37148706	104436	26319033	28033236	1714203	45849125	45877563	28438	22278863	22305152	26289	22271038	22272475	1437	22721462	22733630	12168	51663540	51670288	6748
41220130	41250652	30522	26144094	26162232	18138	28268545	29267837	999292	28268545	29267837	999292	37722023	37735379	13356	28033563	28034622	1059	46282055	46284402	2347	22455468	22496551	41083	22703183	22715280	12097	22746583	22776347	29764	51769240	51771250	2010
41260199	41273664	13465	26241583	26281679	40096	29480325	29493853	13528	29480325	29493853	13528	38262659	38275886	13227	28054610	28056132	1522	46341281	46432236	90955	22650603	22662215	11612	22801649	22803801	2152	23000979	23007545	6566	52648368	52655054	6686
42218665	42219832	1167	26289488	26301786	12298	29804293	29807171	2878	29605587	29611484	5897	38728578	38750176	21598	28085351	28088200	2849	46962357	47174980	212623	22715280	22719404	4124	22955102	22956535	1433	23053549	23094649	41100	52722912	52728148	5236
42568715	42656459	87744	26302082	26304977	2895	29805380	29833288	27908	29622290	29632579	10289	39259675	39313676	54001	28184074	28191625	7551	47166928	47208729	41801	22746583	22776347	29764	23000979	23007545	6566	23323438	23332981	9543	52872199	52876631	4432
42690129	42691299	1170	29805380	29833288	27908	30040545	30048321	7776	29685369	29778897	93528	39430303	39440199	9896	28194431	28196561	2130	48350842	48351438	596	22955102	22956535	1433	23042621	23049352	6731	23599550	23614278	14728	53101857	53131376	29519
42740744	42741568	824	28134249	28139789	5540	30226101	30229900	3799	29805380	29833288	27908	39658903	39663930	5027	28207247	28213004	5757	48837841	48850647	12806	22978319	22996710	18391	23115151	23124309	9158	23674232	23679507	5275	53370051	53373650	3599
42871176	42873725	2549	28148889	28165007	16118	30373401	30375700	2299	30247599	30282935	35336	39667278	39766969	99691	28268545	29267837	999292	48837848	48850650	12802	23000979	23007545	6566	23240559	23289576	49017	23697972	23709566	11594	54131805	54176143	44338
43476031	43489819	13788	28164176	28166725	2549	30408976	30411825	2849	30362522	30364072	1550	40097639	40113213	15574	29480325	29493853	13528	48863712	48879022	15310	23020706	23040621	19915	23420150	23442266	22116	24327461	24358197	30736	54223278	54254365	31087
43833556	43834872	1316	28182980	28191625	8645	30776495	30777400	905	30449000	30533377	84377	40221087	40275317	54230	29577292	29596682	19390	49062481	49091202	28721	23617661	23619156	1495	23685112	23695972	10860	24358251	24362050	3799	54607429	54634882	27453
44368003	44369002	999	28194431	28196561	2130	30870376	30872925	2549	30789976	30792825	2849	40383245	40403504	20259	29605587	29611484	5897	49193734	49205031	11297	23697972	23709566	11594	23697972	23709566	11594	24366791	24372700	5909	55107731	55109889	2158
44431218	44433535	2317	28207247	28213004	5757	30908738	30909290	552	30805198	30805775	577	40684225	40707078	22853	29685369	29778897	93528	50003763	50014706	10943	24199606	24201756	2150	23727251	23731850	4599	24379223	24397176	17953	55224750	55236559	11809
44719650	44728658	9008	28252184	28259215	7031	31116548	31125741	9193	30908738	30909290	552	40724108	40735895	11787	30408976	30411825	2849	50053981	50060702	6721	24265050	24268407	3357	23787651	23789650	1999	24399725	24415852	16127	56145887	56201200	55313
44872176	44874725	2549	28268545	29267837	999292	31215359	31218486	3127	30959468	30980341	20873	40809195	40831050	21855	30427376	30429925	2549	50104349	50111362	7013	24399725	24415852	16127	23929551	23933850	4299	24447549	24487413	39864	56410595	56424325	13730
44997422	45004774	7352	29496086	29506147	10061	31383551	31387950	4399	31076548	31077312	764	41162792	41163849	1057	30667149	30670648	3499	51477051	51480150	3099	24653746	24659550	5804	24716876	24728158	11282	24845355	24846856	1501	56836651	56841050	4399
45052293	45079948	27655	29600079	29605289	5210	31439576	31442125	2549	31478697	31494151	15454	41281103	41312813	31710	30776495	30777400	905	51920509	51925847	5338	24739301	24744050	4749	24739301	24744050	4749	24848616	24851001	2385	56934850	56982042	47192
45315769	45326780	11011	30303058	30307172	4114	31705007	31706341	1334	31705007	31706341	1334	41808847	41853163	44316	30789976	30792825	2849	52105474	52112545	7071	24845355	24846856	1501	24845355	24846856	1501	24853425	24857178	3753	56947711	56951847	4136
45462425	45504550	42125	30350893	30351749	856	31719980	31736476	16496	31757501	31762464	4963	41919049	41976152	57103	30805198	30805775	577	52766306	52772306	6000	24853425	24857178	3753	24889884	24909203	19319	25071715	25108152	36437	57132449	57194904	62455
45883696	45889895	6199	30408976	30411825	2849	32278875	32284921	6046	31786493	31790439	3946	42136557	42151625	15068	30908738	30909290	552	52803705	52805692	1987	25575365	25627002	51637	25071715	25108152	36437	25399317	25470666	71349	57258171	57317503	59332
45896576	45899125	2549	30537324	30569469	32145	32415075	32462480	47405	31810785	31832572	21787	42327935	42328481	546	31076548	31077312	764	52854970	52858624	3654	25763051	25764050	999	25302896	25308686	5790	25533549	25541921	8372	57362851	57365525	2674
45995124	46006256	11132	30908738	30909290	552	32483316	32512044	28728	32278875	32284921	6046	42358582	42366484	7902	31215359	31218486	3127	53339781	53367530	27749	25796088	25822469	26381	25477198	25478408	1210	25655966	25684100	28134	57700903	57701462	559
46341281	46432236	90955	31369569	31379086	9517	32525351	32528450	3099	32415075	32462480	47405	42501549	42523887	22338	31369569	31379086	9517	53550719	53558803	8084	26042997	26050700	7703	25529767	25530640	873	25774800	25785885	11085	57829701	57831900	2199
46556477	46558582	2105	32278875	32284921	6046	32727301	32730250	2949	32473678	32474583	905	42690129	42691299	1170	31478697	31494151	15454	53594736	53632177	37441	26055288	26070308	15020	25575365	25627002	51637	25995351	26021094	25743	58053755	58065652	11897
46556509	46558517	2008	32330016	32377237	47221	32754476	32757325	2849	32583039	32609529	26490	42740744	42741568	824	31496400	31506601	10201	53654360	53668078	13718	26094163	26135879	41716	25699629	25700991	1362	26139876	26140945	1069	58518756	58522252	3496
46877551	46878600	1049	32764793	32766792	1999	33147776	33150325	2549	33147776	33150325	2549	42793507	42841844	48337	31543125	31544901	1776	53735288	53758976	23688	26164572	26166572	2000	25862822	25892749	29927	26144094	26162232	18138	58558093	58561323	3230
46962357	47174980	212623	32991285	33013252	21967	33179611	33180586	975	33336085	33344469	8384	42846651	42850550	3899	31782701	31784850	2149	54244116	54254369	10253	26193860	26205542	11682	25960751	25966350	5599	26249913	26250767	854	59267191	59289713	22522
47300622	47320107	19485	33184248	33254802	70554	33258599	33264950	6351	33587695	33591850	4155	42871176	42873725	2549	31810785	31832572	21787	54504366	54531426	27060	26258613	26317076	58463	26039932	26040836	904	28033563	28034622	1059	59463951	59485869	21918
47460965	47495220	34255	33593967	33608161	14194	33418186	33439527	21341	33589401	33591850	2449	42909384	42937701	28317	32483316	32512044	28728	54716778	54767952	51174	28117851	28130052	12201	26042997	26050700	7703	28207247	28213004	5757	59566182	59568549	2367
47883201	47885600	2399	34079243	34126287	47044	33461920	33561825	99905	33911309	33944643	33334	43476031	43489819	13788	32727301	32730250	2949	54767951	54772150	4199	28176070	28178934	2864	26168380	26168912	532	29805380	29833288	27908	59626651	59630950	4299
48001958	48031491	29533	34524725	34634352	109627	33581540	33590096	8556	34163263	34172720	9457	43669317	43696917	27600	33017649	33030124	12475	55163092	55201905	38813	29496086	29506147	10061	26172651	26173202	551	30040545	30048321	7776	59780073	59783419	3346
48202751	48205000	2249	35166578	35167640	1062	33589401	33591850	2449	34460449	34480335	19886	43833556	43834872	1316	33147776	33150325	2549	55224750	55236559	11809	29514446	29681561	167115	26237949	26241068	3119	30373401	30375700	2299	59952583	59953573	990
48238984	48243325	4341	35169549	35184145	14596	33593967	33608161	14194	34738762	34892608	153846	44194691	44203033	8342	33258599	33264950	6351	55276325	55307022	30697	29804293	29807171	2878	28033563	28034622	1059	30586976	30589825	2849	60325501	60327900	2399
48249400	48251557	2157	35722354	35736234	13880	33616489	33632780	16291	35166578	35167640	1062	44470676	44472163	1487	33279181	33289744	10563	55716476	55719627	3151	30021325	30035056	13731	28184074	28191625	7551	30647942	30662652	14710	60523174	60548340	25166
48352878	48668176	315298	36243380	36249709	6329	33783242	33786034	2792	35294285	35301634	7349	44864872	44867806	2934	33418186	33439527	21341	55842027	55842810	783	30226101	30229900	3799	28198957	28204981	6024	30813251	30815100	1849	60895696	60897376	1680
49059088	49062482	3394	36254885	36372355	117470	33795196	33811248	16052	35409825	35432952	23127	44997422	45004774	7352	33783242	33786034	2792	55915170	55924637	9467	30350893	30351749	856	29781669	29782289	620	30886848	30895923	9075	61079458	61098152	18694
49193734	49205031	11297	36471754	36478228	6474	33863633	33868129	4496	35484749	35491425	6676	45555192	45582531	27339	34460449	34480335	19886	55929774	55932850	3076	30362522	30364072	1550	29804293	29807171	2878	31002101	31017375	15274	61184454	61195962	11508
49421524	49428916	7392	36535212	36571915	36703	33911309	33944643	33334	35722354	35736234	13880	45896576	45899125	2549	34738762	34892608	153846	55929860	55932850	2990	30408976	30411825	2849	29923143	29941736	18593	31116548	31125741	9193	61285251	61290150	4899
50003763	50014706	10943	36671137	36673651	2514	34359250	34456152	96902	35739081	35741255	2174	45956880	45958218	1338	35484749	35491425	6676	55972678	56029507	56829	30647942	30662652	14710	30303058	30307172	4114	31383551	31387950	4399	61891279	61892095	816
50707084	50747257	40173	36681154	36687352	6198	34460449	34480335	19886	36574000	36649312	75312	45995124	46006256	11132	35745054	35803024	57970	56145887	56201200	55313	30667149	30670648	3499	30350893	30351749	856	31439576	31442125	2549	62130892	62131652	760
51268772	51292778	24006	36934834	36956026	21192	34738762	34892608	153846	36650751	36654250	3499	46273522	46278473	4951	36243380	36249709	6329	56236251	56238150	1899	30805198	30805775	577	30362522	30364072	1550	31507931	31508614	683	62146092	62149477	3385
51663540	51670288	6748	37504453	37548851	44398	35294285	35301634	7349	36671137	36673651	2514	46341281	46432236	90955	36463099	36466037	2938	56692904	56696702	3798	31076548	31077312	764	30373401	30375700	2299	31509600	31540576	30976	62433558	62435964	2406
51887359	51887933	574	37770530	37771884	1354	35409825	35432952	23127	36753523	36794236	40713	46556509	46558517	2008	36574000	36649312	75312	56709001	56710900	1899	31215359	31218486	3127	30408976	30411825	2849	31603947	31702565	98618	62636783	62687796	51013
51913453	51917483	4030	38203299	38236532	33233	35484749	35491425	6676	36999438	37003440	4002	48001958	48031491	29533	36650751	36654250	3499	56796002	56824458	28456	31369569	31379086	9517	30427376	30429925	2549	31705007	31706341	1334
52291088	52300831	9743	38401851	38441252	39401	35517249	35640331	123082	37410049	37417840	7791	48082075	48088423	6348	36681154	36687352	6198	57394800	57406892	12092	31478697	31494151	15454	30617251	30621550	4299	31719980	31736476	16496
52431627	52432139	512	38444749	38450606	5857	36671137	36673651	2514	37479530	37497383	17853	48249400	48251557	2157	36799155	36873314	74159	57702794	57735791	32997	31509600	31540576	30976	30673924	30732585	58661	31782701	31784850	2149
52648368	52655054	6686	38458991	38503657	44666	36799155	36873314	74159	37722023	37735379	13356	48263672	48272926	9254	37410049	37417840	7791	57867261	57886852	19591	31543125	31544901	1776	30776495	30777400	905	32143601	32163669	20068
52817391	52853715	36324	38672051	38675050	2999	36999438	37003440	4002	38262659	38275886	13227	48687900	48695396	7496	37902090	37946810	44720	58040329	58051255	10926	31889295	31925712	36417	30789976	30792825	2849	32483316	32512044	28728
53208764	53212566	3802	38898255	38908064	9809	37044270	37148706	104436	38728578	38750176	21598	50104349	50106520	2171	38080479	38095501	15022	58518756	58522252	3496	31997772	32026376	28604	30805198	30805775	577	32738325	32741516	3191
53370051	53373650	3599	39315909	39320132	4223	37251375	37265510	14135	39259675	39313676	54001	50110836	50132712	21876	38262659	38275886	13227	58558093	58561323	3230	32330016	32377237	47221	30950889	30957226	6337	32991285	33013252	21967
53755492	53758976	3484	39443840	39507038	63198	37410049	37417840	7791	39658903	39663930	5027	50119963	50121421	1458	38362199	38369026	6827	58656451	58660750	4299	32525351	32528450	3099	31076548	31077312	764	33142976	33145525	2549
54131805	54176143	44338	39943085	39954252	11167	37479530	37497383	17853	39827529	39889367	61838	50591166	50602593	11427	38458991	38503657	44666	58805277	58825331	20054	32543573	32548512	4939	31128977	31204530	75553	33171891	33175467	3576
54223278	54254365	31087	40473949	40528761	54812	37722023	37735379	13356	40097639	40113213	15574	51175142	51204099	28957	38975949	39000639	24690	58825265	58831770	6505	32789483	32825951	36468	31215359	31218486	3127	33179611	33180586	975
54504366	54531426	27060	40599611	40621407	21796	38080479	38095501	15022	40221087	40275317	54230	51737515	51748718	11203	39075211	39089976	14765	58829892	58839558	9666	32991285	33013252	21967	31439576	31442125	2549	33581540	33590096	8556
54787825	54788882	1057	40740194	40763557	23363	38672051	38675050	2999	40424590	40470752	46162	51886263	51886933	670	39201549	39257601	56052	58922575	58925432	2857	33171891	33175467	3576	31507931	31508614	683	33616489	33632780	16291
55224750	55236559	11809	40809195	40831050	21855	38975949	39000639	24690	40473949	40528761	54812	51887359	51887933	574	39338901	39342000	3099	59051451	59056650	5199	33184248	33254802	70554	31547050	31598782	51732	33783242	33786034	2792
55374237	55398477	24240	41129727	41130437	710	39259675	39313676	54001	40531866	40542073	10207	52617009	52618709	1700	39354214	39378576	24362	59072250	59101032	28782	34460449	34480335	19886	31782701	31784850	2149	33795196	33811248	16052
55835107	55840452	5345	41387800	41388401	601	39315909	39320132	4223	40587331	40595334	8003	52648368	52655054	6686	39958549	40017334	58785	59267191	59289713	22522	35008593	35164452	155859	31786493	31790439	3946	33818299	33837822	19523
56105286	56106100	814	41752436	41759187	6751	39568830	39570205	1375	40599611	40621407	21796	52694917	52722913	27996	40019859	40059601	39742	59291222	59292109	887	35166578	35167640	1062	32143601	32163669	20068	33957074	33979950	22876
56609923	56610440	517	41808847	41853163	44316	40221087	40275317	54230	40676301	40678350	2049	52722912	52728148	5236	40097639	40113213	15574	59322849	59338211	15362	35169549	35184145	14596	32473678	32474583	905	34359250	34456152	96902
56702914	56707615	4701	42085545	42088669	3124	40383245	40403504	20259	40684225	40707078	22853	52728147	52766307	38160	40221087	40275317	54230	59780073	59783419	3346	35304637	35406976	102339	32583039	32609529	26490	34524725	34634352	109627
56836651	56841050	4399	42218665	42219832	1167	40424590	40470752	46162	40809195	40831050	21855	52872199	52876631	4432	40383245	40403504	20259	59788549	59791201	2652	35484749	35491425	6676	32673755	32709350	35595	34738762	34892608	153846
56934850	56982042	47192	42224374	42267767	43393	40473949	40528761	54812	41157690	41158451	761	53511201	53513400	2199	40424590	40470752	46162	59943349	59944396	1047	35494396	35503068	8672	33179611	33180586	975	35304637	35406976	102339
57258171	57317503	59332	42400967	42464652	63685	40531866	40542073	10207	41364512	41369963	5451	53735288	53758976	23688	40587331	40595334	8003	59973176	59975725	2549	35978952	36184576	205624	33298173	33302590	4417	35409825	35432952	23127
57258489	57317602	59113	42760153	42763252	3099	40587331	40595334	8003	41372420	41386851	14431	53951350	53974176	22826	40724108	40735895	11787	59974976	59977525	2549	36243380	36249709	6329	33400433	33412379	11946	35447925	35478293	30368
57362851	57365525	2674	42871176	42873725	2549	40676301	40678350	2049	41389350	41395436	6086	54101264	54102829	1565	40740194	40763557	23363	60127751	60132950	5199	36416051	36420450	4399	33593967	33608161	14194	35509989	35514152	4163
57609887	57611602	1715	42877151	42879950	2799	40740194	40763557	23363	41400155	41401465	1310	54131805	54176143	44338	41372420	41386851	14431	60149976	60153850	3874	36439555	36460639	21084	33818299	33837822	19523	35739081	35741255	2174
57697649	57705787	8138	42959551	43004425	44874	41157690	41158451	761	41692374	41704052	11678	54244116	54254369	10253	41808847	41853163	44316	60381790	60382356	566	36934834	36956026	21192	34460449	34480335	19886	35745054	35803024	57970
57829701	57831900	2199	43476031	43489819	13788	41281103	41312813	31710	41709149	41727976	18827	54422733	54466982	44249	42224374	42267767	43393	60391575	60393577	2002	37722023	37735379	13356	34637499	34654806	17307	36254885	36372355	117470
57971983	57992463	20480	43721451	43725450	3999	41364512	41369963	5451	41808847	41853163	44316	54489293	54492993	3700	42291189	42294395	3206	60409917	60411939	2022	37770530	37771884	1354	35166578	35167640	1062	36480983	36489733	8750
58051255	58053755	2500	43975216	44013049	37833	41372420	41386851	14431	42224374	42267767	43393	54504366	54531426	27060	42358582	42366484	7902	60548337	60568745	20408	37902090	37946810	44720	35248654	35249991	1337	37044270	37148706	104436
58053755	58065652	11897	44284078	44284660	582	41389350	41395436	6086	42400967	42464652	63685	54527175	54535142	7967	42400967	42464652	63685	60809576	60812125	2549	38444749	38450606	5857	35437149	35445376	8227	37410049	37417840	7791
58518756	58522252	3496	44352620	44361433	8813	41400155	41401465	1310	42568715	42656459	87744	54702731	54778461	75730	42501549	42523887	22338	61102349	61114803	12454	38728578	38750176	21598	35447925	35478293	30368	37712518	37713232	714
58558271	58561323	3052	44368003	44369002	999	41552131	41558683	6552	42690129	42691299	1170	54778460	54811652	33192	42690129	42691299	1170	61158951	61161652	2701	38898255	38908064	9809	35484749	35491425	6676	37902090	37946810	44720
58825265	58831770	6505	44402546	44403507	961	42109076	42110647	1571	42740744	42741568	824	55835107	55840452	5345	42740744	42741568	824	61161651	61165300	3649	39037433	39048553	11120	35494396	35503068	8672	38039201	38041700	2499
58936512	58954247	17735	44697227	44716676	19449	42136557	42151625	15068	42760153	42763252	3099	55868578	55915171	46593	42760153	42763252	3099	61204108	61206215	2107	39315909	39320132	4223	35509989	35514152	4163	38458991	38503657	44666
58992103	58997493	5390	44872176	44874725	2549	42327935	42328481	546	42871176	42873725	2549	56029416	56092556	63140	42793507	42841844	48337	61236678	61237391	713	39338901	39342000	3099	35966725	35971325	4600	38728578	38750176	21598
59056649	59068893	12244	44883861	44895384	11523	42501549	42523887	22338	43476031	43489819	13788	56265764	56294113	28349	42877151	42879950	2799	61479125	61487252	8127	39443840	39507038	63198	36243380	36249709	6329	39075211	39089976	14765
59425243	59430452	5209	44955251	44958950	3699	42740744	42741568	824	43492100	43555444	63344	56698702	56702500	3798	43271822	43304486	32664	61636476	61639325	2849	39575141	39635503	60362	36416051	36420450	4399	39315909	39320132	4223
59697493	59698833	1340	44997422	45004774	7352	42760153	42763252	3099	43669317	43696917	27600	56709001	56710900	1899	43476031	43489819	13788	61775562	61777032	1470	39658903	39663930	5027	36471754	36478228	6474	39958549	40017334	58785
59864351	59868650	4299	45412350	45453646	41296	42846651	42850550	3899	43784951	43786181	1230	56934850	56982042	47192	43492100	43555444	63344	61793871	61796215	2344	39958549	40017334	58785	36522253	36527275	5022	40183518	40216481	32963
59952583	59953573	990	45462425	45504550	42125	42871176	42873725	2549	43833556	43834872	1316	56991325	57005158	13833	43669317	43696917	27600	61934364	61937119	2755	40183518	40216481	32963	36962413	36992473	30060	40314521	40341705	27184
59956562	59961000	4438	45513585	45514117	532	42877151	42879950	2799	44225509	44227413	1904	57258489	57317602	59113	43833556	43834872	1316	62052121	62063838	11717	40221087	40275317	54230	37251375	37265510	14135	40383245	40403504	20259
59973176	59975725	2549	45733314	45750967	17653	42959551	43004425	44874	44395132	44397472	2340	57391976	57394800	2824	44372099	44395132	23033	62080176	62082500	2324	40599611	40621407	21796	37308372	37406852	98480	40531866	40542073	10207
60114514	60117641	3127	45773420	45782006	8586	43669317	43696917	27600	44402546	44403507	961	57469905	57506042	36137	44470676	44472163	1487	62283949	62307090	23141	40809195	40831050	21855	37551750	37624679	72929	40570276	40572425	2149
60149976	60153850	3874	45896576	45899125	2549	43784951	43786181	1230	44997422	45004774	7352	58025422	58051144	25722	44997422	45004774	7352	62324166	62336525	12359	41129727	41130437	710	37722023	37735379	13356	40832182	40847486	15304
60325501	60327900	2399	46017719	46071052	53333	44194691	44203033	8342	45701817	45726456	24639	58064094	58065563	1469	45636405	45695524	59119				41157690	41158451	761	38080479	38095501	15022	41162792	41163849	1057
60523174	60548340	25166	46282055	46284402	2347	44352620	44361433	8813	45849125	45877550	28425	58527149	58547177	20028	45701817	45726456	24639				41364512	41369963	5451	38104149	38200052	95903	41260199	41273664	13465
61061949	61081571	19622	46537021	46581258	44237	44395132	44397472	2340	45849125	45877563	28438	58936512	58954247	17735	45753566	45755933	2367				41387800	41388401	601	38262659	38275886	13227	41400155	41401465	1310
61079458	61098151	18693	46556509	46558517	2008	44470676	44472163	1487	45896576	45899125	2549	58992103	58997493	5390	45849125	45877550	28425				41406494	41428771	22277	38360001	38361300	1299	41997123	42009683	12560
61079458	61098152	18694	46561261	46566390	5129	44736944	44741269	4325	45995124	46006256	11132	59025751	59030150	4399	45995124	46006256	11132				41440141	41461315	21174	38401851	38441252	39401	42085545	42088669	3124
61158951	61161652	2701	46696448	46696972	524	44997422	45004774	7352	45995126	46006256	11130	59072250	59101032	28782	46017719	46071052	53333				41496274	41515222	18948	38975949	39000639	24690	42224374	42267767	43393
61194545	61197247	2702	46877551	46878600	1049	45052293	45079948	27655	46017719	46071052	53333	59208351	59212750	4399	46273522	46278473	4951				41692374	41704052	11678	39092825	39197152	104327	42358582	42366484	7902
61207058	61209596	2538	46962357	47174980	212623	45138366	45164341	25975	46273522	46278473	4951	59341732	59353475	11743	46282055	46284402	2347				41752436	41759187	6751	39315909	39320132	4223	42466516	42467366	850
61268387	61269786	1399	47527994	47537760	9766	45462425	45504550	42125	46282055	46284402	2347	59533308	59552352	19044	46290242	46307887	17645				41919049	41976152	57103	39338901	39342000	3099	42690129	42691299	1170
61275615	61277152	1537	47559851	47564350	4499	45733314	45750967	17653	46440435	46450050	9615	59566182	59568549	2367	46440435	46450050	9615				42224374	42267767	43393	39427751	39429925	2174	42707387	42711723	4336
61796548	61800928	4380	47883201	47885600	2399	45753566	45755933	2367	46517351	46521650	4299	59697493	59698833	1340	46564888	46566092	1204				42346742	42353609	6867	39958549	40017334	58785	42740744	42741568	824
62044125	62049193	5068	47975823	47976404	581	45849125	45877563	28438	46533765	46537710	3945	59765985	59800850	34865	46581188	46693740	112552				42469049	42485350	16301	40019859	40059601	39742	42768988	42783595	14607
62072751	62077050	4299	48001958	48031491	29533	45956880	45958218	1338	46537021	46581258	44237	59973176	59975725	2549	46962357	47174980	212623				42690129	42691299	1170	40599611	40621407	21796	43308255	43362583	54328
62130892	62131652	760	48350038	48668169	318131	46282055	46284402	2347	46556477	46558582	2105	60042250	60065184	22934	47320091	47337550	17459				42760153	42763252	3099	40676301	40678350	2049	44256771	44281850	25079
62146092	62149477	3385	48352878	48668176	315298	46290242	46307887	17645	46561261	46566390	5129	60071976	60075725	3749	48001958	48031491	29533				42793507	42841844	48337	40684225	40707078	22853	44284078	44284660	582
62192351	62193600	1249	48817601	48822400	4799	46440435	46450050	9615	46564888	46566092	1204	60098849	60114515	15666	48263672	48272926	9254				42877151	42879950	2799	40945238	40946163	925	44431218	44433535	2317
62194376	62200850	6474	48982599	48990351	7752	46556477	46558582	2105	46877551	46878600	1049	60394701	60396700	1999	48350842	48351438	596				43476031	43489819	13788	41372420	41386851	14431	44470676	44472163	1487
62433558	62435964	2406	49421524	49428916	7392	46556509	46558517	2008	47166928	47208729	41801	60432349	60457458	25109	48837841	48850647	12806				43557963	43637384	79421	41709149	41727976	18827	44719650	44728658	9008
62735386	62754776	19390	49765750	49814865	49115	46564888	46566092	1204	48088405	48144316	55911	60511249	60516352	5103	49193734	49205031	11297				44284078	44284660	582	42121857	42123352	1495	44864872	44867806	2934
			50003763	50014706	10943	46962357	47174980	212623	48249400	48251557	2157	60520549	60523996	3447	49261044	49279850	18806				44352620	44361433	8813	42126549	42135634	9085	44872176	44874725	2549
			50003765	50010851	7086	47883201	47885600	2399	48350038	48668169	318131	60776600	60781865	5265	49421524	49428916	7392				44848906	44851799	2893	42466516	42467366	850	45047601	45049500	1899
26241583	26281679	40096	50053981	50060702	6721	48001958	48031491	29533	48687900	48695396	7496	60784567	60809576	25009	49522848	49541045	18197				44872176	44874725	2549	42728970	42738858	9888	45412350	45453646	41296
26289488	26301786	12298	50104349	50111362	7013	48058935	48060968	2033	49193734	49205031	11297	60812125	60836906	24781	49943764	49982323	38559				44883861	44895384	11523	42751671	42763252	11581	45555192	45582531	27339
26302082	26304977	2895	50707084	50747257	40173	48082075	48088423	6348	49261044	49279850	18806	61061949	61081571	19622	50003763	50014706	10943				44997422	45004774	7352	42877151	42879950	2799	45701817	45726456	24639
29805380	29833288	27908	51638991	51645825	6834	48088405	48144316	55911	49421524	49428916	7392	61194545	61197247	2702	50104349	50106520	2171				45172332	45198787	26455	42959551	43004425	44874	45792031	45846176	54145
			51663540	51670288	6748	48249400	48251557	2157	49442199	49454850	12651	61303911	61316577	12666	50110836	50132712	21876				45315769	45326780	11011	43051156	43210052	158896	46017719	46071052	53333
			51685378	51710098	24720	49062481	49091202	28721	49943764	49982323	38559	61588776	61591452	2676	50132140	50138161	6021				45555192	45582531	27339	43271822	43304486	32664	46282055	46284402	2347
			52071093	52072103	1010	49261044	49279850	18806	50110836	50132712	21876	61631951	61636150	4199	50591166	50602593	11427				45773420	45782006	8586	43492100	43555444	63344	46290242	46307887	17645
			52291088	52300831	9743	49442199	49454850	12651	50341319	50404729	63410	61670711	61674850	4139	50707084	50747257	40173				45956880	45958218	1338	43749568	43751970	2402	46341281	46432236	90955
			52452670	52602641	149971	49880213	49924801	44588	50707084	50747257	40173	61745324	61747547	2223	51477051	51480150	3099				46075249	46081415	6166	44032797	44061038	28241	46381023	46432236	51213
			52722912	52728148	5236	49926850	49935818	8968	51175142	51204099	28957	61808376	61810925	2549	51737515	51748718	11203				46290242	46307887	17645	44194691	44203033	8342	46440435	46450050	9615
			52766306	52772306	6000	49943764	49982323	38559	51268772	51292778	24006	61838476	61844151	5675	51769240	51771250	2010				46341281	46432236	90955	44368003	44369002	999	46533765	46536895	3130
			52803705	52805692	1987	50591166	50602593	11427	51719098	51727369	8271	61846663	61847776	1113	51887359	51887933	574				46561261	46566390	5129	44470676	44472163	1487	46561261	46566390	5129
			53180325	53212566	32241	50707084	50747257	40173	51887359	51887933	574	61891279	61892095	816	51913453	51917483	4030				46696448	46696972	524	44719650	44728658	9008	46846380	46846887	507
			53208764	53212566	3802	51175003	51205570	30567	52070988	52105522	34534	61974610	61986981	12371	52070988	52105522	34534				46816014	46842219	26205	44736944	44741269	4325	46888884	46919652	30768
			53243834	53246216	2382	51268772	51292778	24006	52105474	52112545	7071	61975349	61986950	11601	52071093	52072103	1010				46920716	46921528	812	45172332	45198787	26455	47278601	47300650	22049
			53431377	53453552	22175	51408698	51466265	57567	52648368	52655054	6686	62044125	62049193	5068	52617009	52618709	1700				46962357	47174980	212623	45219350	45227228	7878	47460965	47495220	34255
			53654360	53668078	13718	51719098	51727369	8271	52860054	52862597	2543	62065840	62068145	2305	52648368	52655054	6686				47527994	47537760	9766	45599324	45613720	14396	47499265	47521408	22143
			53707139	53711211	4072	51886263	51886933	670	53511201	53513400	2199	62080176	62082500	2324	52722912	52728148	5236				47559851	47564350	4499	45701817	45726456	24639	47527994	47537760	9766
			53714845	53725403	10558	52070988	52105522	34534	53594736	53632177	37441	62324166	62336525	12359	52728147	52766307	38160				47616976	47619725	2749	45753566	45755933	2367	47546492	47547690	1198
			53755492	53758976	3484	52105474	52112545	7071	53637749	53654383	16634	62375161	62376228	1067	52854970	52858624	3654				48202751	48205000	2249	45792030	45846176	54146	47883201	47885600	2399
			53798833	53833427	34594	52352110	52384462	32352	53711210	53714867	3657	62433558	62435964	2406	52865324	52868627	3303				48743401	48756928	13527	46017719	46071052	53333	48238984	48243325	4341
			54296091	54357174	61083	52648368	52655054	6686	53876225	53886062	9837	62435285	62467792	32507	52872199	52876631	4432				48817601	48822400	4799	46075249	46081415	6166	48687900	48695396	7496
			54466981	54472319	5338	52728147	52766307	38160	54085557	54095409	9852	62683355	62687997	4642	52997427	53019677	22250				48863712	48879022	15310	46237249	46257461	20212	48743401	48756928	13527
			54577976	54605429	27453	52817391	52853715	36324	54101264	54102829	1565				53511201	53513400	2199				48926840	48929052	2212	46290242	46307887	17645	48837841	48850647	12806
			54702731	54778461	75730	52860054	52862597	2543	54131805	54176143	44338				53594736	53632177	37441				49287121	49394852	107731	46341281	46432236	90955	48926840	48929052	2212
			54716778	54767952	51174	52872199	52876631	4432	54223278	54254365	31087				53711210	53714867	3657				49442199	49454850	12651	46556477	46558582	2105	49062481	49091202	28721
			54979693	54993642	13949	53101857	53131376	29519	54489293	54492993	3700				53735288	53758976	23688				49821200	49876855	55655	46856116	46875489	19373	49287121	49394852	107731
			54989563	54996599	7036	53339781	53367530	27749	54504366	54531426	27060				53876225	53886062	9837				49926850	49935818	8968	47346225	47361725	15500	49522848	49541045	18197
			55010978	55017071	6093	53511201	53513400	2199	54636882	54664763	27881				54085557	54095409	9852				50003763	50014706	10943	47363230	47371222	7992	49821200	49876855	55655
			55107731	55109889	2158	53594736	53632177	37441	54778460	54811652	33192				54131805	54176143	44338				50104349	50106520	2171	47419751	47422650	2899	50003763	50014706	10943
			55224750	55236559	11809	53668055	53707140	39085	54815849	54819881	4032				54244116	54254369	10253				50218626	50251371	32745	47883201	47885600	2399	51270481	51271081	600
			55276325	55307022	30697	53735288	53758976	23688	55107731	55109889	2158				54422733	54466982	44249				50707084	50747257	40173	47975823	47976404	581	51562404	51566705	4301
			55374183	55379663	5480	54101264	54102829	1565	55224750	55236559	11809				54607429	54634882	27453				51297922	51298574	652	48058935	48060968	2033	51737515	51748718	11203
			55374237	55398477	24240	54131805	54176143	44338	55248339	55273776	25437				54716778	54767952	51174				51518850	51520256	1406	48205390	48209960	4570	51828114	51898143	70029
			55674577	55691956	17379	54221725	54244117	22392	55276325	55307022	30697				54778460	54811652	33192				51562404	51566705	4301	48238984	48243325	4341	52431627	52432139	512
			55716476	55719627	3151	54489293	54492993	3700	55385686	55398477	12791				54873605	54889241	15636				51638991	51645825	6834	48352878	48668176	315298	52997427	53019677	22250
			55727209	55727750	541	54702731	54778461	75730	55842027	55842810	783				55385686	55398477	12791				51685378	51710098	24720	48817601	48822400	4799	53180325	53212566	32241
			55844649	55849611	4962	55248339	55273776	25437	56322298	56324422	2124				55740921	55790799	49878				51773593	51825047	51454	48824801	48826900	2099	53339781	53367530	27749
			55915170	55924637	9467	55512547	55514063	1516	56528420	56529005	585				55842027	55842810	783				52291088	52300831	9743	48926840	48929052	2212	53370051	53373650	3599
			55929860	55932850	2990	55868578	55915171	46593	56709001	56710900	1899				56265764	56294113	28349				52648368	52655054	6686	48933449	48978952	45503	53453551	53459353	5802
			56029416	56092556	63140	56145887	56201200	55313	56934850	56982042	47192				56322298	56324422	2124				52766306	52772306	6000	48992400	49039204	46804	53735288	53758976	23688
			56145887	56201200	55313	56528420	56529005	585	56991325	57005158	13833				56410595	56424325	13730				52997427	53019677	22250	49148019	49167815	19796	53951350	53974176	22826
			56573554	56629952	56398	56796002	56824458	28456	57258171	57317503	59332				56528420	56529005	585				53025740	53064652	38912	49217696	49220001	2305	54292824	54294559	1735
			56698702	56702500	3798	56836651	56841050	4399	57391976	57394800	2824				56709001	56710900	1899				53239451	53241834	2383	49522848	49541045	18197	54395168	54396715	1547
			56836651	56841050	4399	57132449	57194904	62455	57590651	57594850	4199				56934850	56982042	47192				53243834	53246216	2382	49926850	49935818	8968	54472316	54490006	17690
			56878310	56896483	18173	57258171	57317503	59332	57669763	57671081	1318				57258489	57317602	59113				53711210	53714867	3657	50108520	50111408	2888	54527175	54535142	7967
			57258489	57317602	59113	57391976	57394800	2824	57697649	57705787	8138				57362851	57365525	2674				54108818	54117388	8570	50132140	50138161	6021	54577976	54605429	27453
			57362851	57365525	2674	57594849	57611036	16187	57829701	57831900	2199				57590651	57594850	4199				54262782	54290203	27421	51175003	51205570	30567	54716778	54767952	51174
			57365525	57391976	26451	57693051	57697650	4599	57891649	57895748	4099				57594849	57611036	16187				54395168	54396715	1547	51268772	51292778	24006	55010978	55017071	6093
			57609887	57611602	1715	57700903	57701462	559	57965829	57966505	676				57829701	57831900	2199				54421662	54422639	977	51297922	51298574	652	55099429	55100151	722
			57702794	57735791	32997	57829701	57831900	2199	58025422	58051144	25722				57924849	57940756	15907				54527175	54535142	7967	51518850	51520256	1406	55107731	55109889	2158
			57751716	57763324	11608	57891649	57895748	4099	58558271	58561323	3052				57965829	57966505	676				54577976	54605429	27453	51562404	51566705	4301	55124976	55128125	3149
			57867261	57886852	19591	58025422	58051144	25722	58805277	58825331	20054				58053755	58065652	11897				54716778	54767952	51174	51575202	51629632	54430	55201900	55224755	22855
			57891649	57895748	4099	58053755	58065652	11897	59024212	59025752	1540				58064094	58065563	1469				54979693	54993642	13949	51737515	51748718	11203	55328651	55331550	2899
			58413571	58420250	6679	58527149	58547177	20028	59056649	59068893	12244				58388151	58393350	5199				55010978	55017071	6093	51913453	51917483	4030	55528395	55532252	3857
			58825265	58831770	6505	58805277	58825331	20054	59111483	59126721	15238				58518756	58522252	3496				55107731	55109889	2158	52648368	52655054	6686	55581250	55618206	36956
			58922575	58925432	2857	59025751	59030150	4399	59208351	59212750	4399				58558093	58561323	3230				55163092	55201905	38813	52722912	52728148	5236	55668840	55669354	514
			58930513	58936513	6000	59318451	59322850	4399	59318451	59322850	4399				58805277	58825331	20054				55248339	55273776	25437	52854970	52858624	3654	55727209	55727750	541
			59025751	59030150	4399	59341732	59353475	11743	59425243	59430452	5209				58860115	58870243	10128				55328651	55331550	2899	52860054	52862597	2543	55842027	55842810	783
			59463951	59485869	21918	59425243	59430452	5209	59529097	59530612	1515				58992103	58997493	5390				55374183	55379663	5480	52865324	52868627	3303	55869122	55887088	17966
			59497539	59506850	9311	59463951	59485869	21918	59566182	59568549	2367				59025751	59030150	4399				55454332	55458066	3734	52872199	52876631	4432	56061854	56171662	109808
			59765985	59800850	34865	59533308	59552352	19044	59788549	59791201	2652				59111483	59126721	15238				55470625	55478220	7595	52919951	52927629	7678	56421476	56424325	2849
			59784251	59788550	4299	59765985	59800850	34865	59864351	59868650	4299				59208351	59212750	4399				55528395	55532252	3857	53208764	53212566	3802	56622489	56645925	23436
			59809930	59827180	17250	59780073	59783419	3346	59955573	59956563	990				59267191	59289713	22522				55674577	55691956	17379	53370051	53373650	3599	56692904	56695769	2865
			59956562	59961000	4438	59788549	59791201	2652	59956562	59961000	4438				59318451	59322850	4399				55727209	55727750	541	53537994	53548175	10181	56700476	56702500	2024
			59973176	59974351	1175	59791201	59793900	2699	59973176	59975725	2549				59341732	59353475	11743				55835107	55840452	5345	53561276	53592333	31057	56702914	56707615	4701
			59978151	59981250	3099	59843117	59843640	523	59978151	59981250	3099				59445567	59451451	5884				55844649	55849611	4962	53711210	53714867	3657	56934850	56936775	1925
			60346918	60347951	1033	59955573	59956563	990	60005306	60046198	40892				59626651	59630950	4299				56145887	56201200	55313	54221725	54244117	22392	57035390	57047397	12007
			60354212	60367576	13364	59973176	59975725	2549	60042250	60065184	22934				59682449	59692852	10403				56221783	56255952	34169	54223278	54254365	31087	57070498	57123152	52654
			60520549	60523996	3447	60005306	60046198	40892	60094351	60098850	4499				59697493	59698833	1340				56660300	56661270	970	54262782	54290203	27421	57346483	57355865	9382
			60523174	60548340	25166	60071976	60075725	3749	60114514	60117641	3127				59788549	59791201	2652				56698702	56702500	3798	54607429	54634882	27453	57546000	57561142	15142
			60548337	60568745	20408	60094351	60098850	4499	60174100	60212497	38397				59831874	59835618	3744				56878310	56896483	18173	54772205	54774207	2002	57587100	57590652	3552
			60776600	60781152	4552	60114514	60117641	3127	60241449	60245776	4327				59862766	59863478	712				57035390	57047397	12007	55163092	55201905	38813	57702794	57735791	32997
			60976401	60978400	1999	60174100	60212497	38397	60325501	60327900	2399				59864351	59868650	4299				57132449	57194904	62455	55512547	55514063	1516	57954191	57963752	9561
			61061949	61081571	19622	60346918	60347950	1032	60331883	60343652	11769				59952583	59953573	990				57362851	57365525	2674	55528395	55532252	3857	57966869	57968871	2002
			61079458	61098152	18694	60346918	60347951	1033	60346918	60347951	1033				59978151	59981250	3099				57702794	57735791	32997	55622788	55664636	41848	58023204	58036237	13033
			61165488	61177459	11971	60394701	60396700	1999	60394701	60396700	1999				60005306	60046198	40892				57751716	57763324	11608	55795376	55797925	2549	58070349	58103588	33239
			61207058	61209596	2538	60511249	60516352	5103	60511249	60516352	5103				60098849	60114515	15666				57867261	57886852	19591	56061854	56171662	109808	58388151	58393350	5199
			61258581	61259131	550	60520549	60523996	3447	60523174	60548340	25166				60114514	60117641	3127				57891649	57895748	4099	56306771	56322323	15552	58518756	58522252	3496
			61275615	61277152	1537	60776600	60781152	4552	60776600	60781152	4552				60174100	60212497	38397				57998636	58005901	7265	56410595	56424325	13730	58527149	58547177	20028
			61375975	61423732	47757	60776600	60781865	5265	60776600	60781865	5265				60241449	60245776	4327				58023204	58036237	13033	56550298	56638827	88529	58556076	58556622	546
			61435047	61468952	33905	60923065	60926079	3014	61204108	61206215	2107				60331883	60343652	11769				58070349	58103588	33239	56947711	56951847	4136	58792537	58797358	4821
			61605137	61607154	2017	61079458	61098152	18694	61207058	61209596	2538				60346918	60347950	1032				58388151	58393350	5199	57408285	57461916	53631	58836797	58840032	3235
			61650201	61652200	1999	61102349	61114803	12454	61236678	61237391	713				60346918	60347951	1033				58413571	58420250	6679	57594849	57611036	16187	58908153	58917350	9197
			61681641	61682248	607	61194545	61197247	2702	61238325	61256085	17760				60376950	60379952	3002				58527149	58547177	20028	57646434	57660952	14518	58922575	58924017	1442
			61688827	61689358	531	61195161	61207070	11909	61241599	61242109	510				60784567	60809576	25009				58805277	58825331	20054	57700903	57701462	559	58922575	58925432	2857
			61793871	61796215	2344	61236678	61237391	713	61246745	61325513	78768				60809576	60812125	2549				58908153	58917350	9197	57751716	57763324	11608	59179651	59184050	4399
			61850725	61852376	1651	61246745	61325513	78768	61268387	61269786	1399				60812125	60836906	24781				58922575	58925432	2857	58656451	58660750	4299	59208351	59212750	4399
			62012605	62041002	28397	61268387	61269786	1399	61275615	61277152	1537				60923065	60926079	3014				58930513	58936513	6000	58792537	58797358	4821	59259576	59262125	2549
			62080176	62082500	2324	61275615	61277152	1537	61303911	61316577	12666				61061949	61081571	19622				59033925	59047715	13790	58805277	58825331	20054	59267191	59289713	22522
			62083707	62111753	28046	61375975	61425120	49145	61322045	61325513	3468				61194545	61197247	2702				59259576	59262125	2549	58829892	58839558	9666	59315015	59317880	2865
			62130892	62131652	760	61576124	61588173	12049	61375975	61425120	49145				61204108	61206215	2107				59406901	59408900	1999	58860115	58870243	10128	59385061	59390801	5740
			62192351	62193600	1249	61636476	61639325	2849	61457967	61459358	1391				61207058	61209596	2538				59425193	59427358	2165	59007545	59010940	3395	59525817	59530612	4795
			62194376	62200850	6474	61670711	61674850	4139	61588776	61591452	2676				61268387	61269786	1399				59430451	59434950	4499	59024212	59025752	1540	59650175	59678152	27977
			62433558	62435964	2406	61727776	61730325	2549	61631951	61636150	4199				61275615	61277152	1537				59463951	59485869	21918	59030149	59031176	1027	59814082	60523996	709914
						61756524	61770073	13549	61636476	61639325	2849				61322045	61325513	3468				59497539	59506850	9311	59101022	59109238	8216	59862766	59863478	712
						61975349	61986950	11601	61668710	61672295	3585				61576124	61588173	12049				59737649	59762279	24630	59179651	59184050	4399	59943349	59944396	1047
						62012605	62041002	28397	61745324	61747547	2223				61631951	61636150	4199				59784251	59788550	4299	59318451	59322850	4399	59952583	59953573	990
						62065840	62068145	2305	61796548	61800928	4380				61670711	61674850	4139				59944426	59945084	658	59393250	59406334	13084	59958951	59960835	1884
						62130892	62131652	760	61891279	61892095	816				61688827	61689358	531				59955573	59956563	990	59425193	59427358	2165	59973176	59975725	2549
						62146092	62149477	3385	61975349	61986950	11601				61745324	61747547	2223				60248500	60295614	47114	59454050	59458066	4016	60110567	60127752	17185
						62217983	62222200	4217	62044125	62049193	5068				61796548	61800928	4380				60329301	60330750	1449	59463951	59485869	21918	60229800	60235452	5652
						62279099	62279652	553	62083707	62111753	28046				61831951	61836250	4299				60354213	60367576	13363	59517479	59525868	8389	60248500	60295614	47114
						62324166	62336525	12359	62146092	62149477	3385				61934364	61937119	2755				60390346	60391038	692	59566182	59568549	2367	60305675	60309976	4301
						62336650	62337255	605	62192351	62193600	1249				62065840	62068145	2305				60409917	60411939	2022	59602351	59623829	21478	60354213	60367576	13363
						62375161	62376228	1067	62194376	62200850	6474				62080176	62082500	2324				60432349	60457458	25109	59737649	59762279	24630	60388451	60392650	4199
						62425139	62426597	1458	62217983	62222200	4217				62083707	62111753	28046				60512104	60513256	1152	59780073	59783419	3346	60423469	60427752	4283
						62429151	62431558	2407	62231751	62239850	8099				62194376	62200850	6474				60523174	60548340	25166	59784251	59788550	4299	60432349	60457458	25109
						62433558	62435964	2406	62316849	62318221	1372				62279099	62279652	553				60836902	60842942	6040	59799832	59827180	27348	60548337	60580950	32613
						62683355	62687997	4642	62336650	62337255	605				62283949	62307090	23141				60843365	60843932	567	59925890	59938952	13062	60688119	60727876	39757
						62840504	62851342	10838	62425139	62426597	1458				62375161	62376228	1067				60868951	60881856	12905	59943349	59944396	1047	60788547	60789219	672
									62683355	62687997	4642										60890234	60892311	2077	60229800	60235452	5652	60845446	60846525	1079
									62840504	62851342	10838										60931376	60942272	10896	60325501	60327900	2399	60890234	60892311	2077
																					60976401	60978400	1999	60381790	60382356	566	60895696	60897376	1680
																					61145373	61153345	7972	60432349	60457458	25109	60965649	61026776	61127
																					61178969	61181725	2756	60580947	60590752	9805	61076074	61076763	689
																					61277151	61282000	4849	60845446	60846525	1079	61077503	61078299	796
																					61457967	61459358	1391	61057451	61061950	4499	61145373	61153345	7972
																					61605137	61607154	2017	61073385	61074074	689	61161651	61165300	3649
																					61624116	61627279	3163	61184454	61195962	11508	61195161	61207070	11909
																					61636476	61639325	2849	61209560	61224493	14933	61195187	61195962	775
																					61650201	61652200	1999	61285251	61290150	4899	61209560	61224493	14933
																					61681641	61682248	607	61354259	61361250	6991	61246745	61325513	78768
																					61727776	61730325	2549	61468951	61473250	4299	61277151	61282000	4849
																					61737337	61738707	1370	61491949	61503252	11303	61316576	61320045	3469
																					61771272	61772218	946	61624116	61627279	3163	61354259	61361250	6991
																					61850725	61852376	1651	61756524	61770073	13549	61454576	61455967	1391
																					62012605	62041002	28397	61796548	61800928	4380	61605137	61607154	2017
																					62065840	62068145	2305	61831951	61836250	4299	61624116	61627279	3163
																					62219896	62221094	1198	61845617	61846386	769	61650201	61652200	1999
																					62249451	62254150	4699	61854925	61861635	6710	61670711	61674850	4139
																					62253951	62256850	2899	61891279	61892095	816	61681641	61682248	607
																					62322741	62324179	1438	61962576	61965125	2549	61706699	61719719	13020
																					62338446	62347099	8653	62080176	62082500	2324	61838476	61844151	5675
																					62376227	62379623	3396	62083014	62101098	18084	61850725	61852376	1651
																					62411449	62424631	13182	62146092	62149477	3385	61854925	61861635	6710
																					62425139	62426597	1458	62200849	62217984	17135	61862428	61862968	540
																					62433558	62435964	2406	62243651	62248350	4699	61974610	61986981	12371
																					62456913	62559964	103051	62330322	62332392	2070	61975339	61986951	11612
																					62884479	62894667	10188	62338446	62347099	8653	61998493	62004831	6338
																								62411449	62424631	13182	62080176	62082500	2324
																								62859241	62872259	13018	62083014	62101098	18084
																											62113608	62115036	1428
																											62194376	62200850	6474
																											62229159	62229743	584
																											62229743	62231757	2014
																											62243651	62248350	4699
																											62268424	62274802	6378
																											62279099	62279652	553
																											62313697	62314342	645
																											62338446	62347099	8653
																											62379603	62380172	569
																											62386764	62956153	569389
																											62401649	62408352	6703
																											62456913	62559964	103051
																											62735386	62755734	20348
																											62859241	62872259	13018
